# Supplementary material for: 2-[(E)-(Naphthalen-2-yl­imino)­meth­yl]-4-(trifluoro­meth­oxy)phenol
Source: Acta Crystallogr Sect E Struct Rep Online. 2012 Mar 10;68(Pt 4):o1024. doi: 10.1107/S1600536812009361 (PMC3343988; doi:10.1107/S1600536812009361)
Supplement: Supplementary file 2 [file e-68-o1024-Isup2.hkl]

#
# h,k,l, Fc-squared, Fo-squared, sigma(Fo-squared) and status flag
#
data_I
_shelx_title ' sy-omu24 in P 21/c'
_shelx_refln_list_code          4
_shelx_F_calc_maximum      292.39
_exptl_crystal_F_000       680.00
_reflns_d_resolution_high  0.8107
 
loop_
 _symmetry_equiv_pos_as_xyz
 'x, y, z'
 '-x, y+1/2, -z+1/2'
 '-x, -y, -z'
 'x, -y-1/2, z-1/2'
 
_cell_length_a    17.0813
_cell_length_b    14.1248
_cell_length_c     6.1900
_cell_angle_alpha  90.000
_cell_angle_beta   99.669
_cell_angle_gamma  90.000
 
_shelx_F_squared_multiplier     1.000
 
loop_
 _refln_index_h
 _refln_index_k
 _refln_index_l
 _refln_F_squared_calc
 _refln_F_squared_meas
 _refln_F_squared_sigma
 _refln_observed_status
   3   0   0     1671.96     1575.95     30.94 o
   4   0   0      567.07      526.98     14.97 o
   5   0   0     2750.57     2595.71     63.58 o
   6   0   0      278.43      258.24      8.21 o
   7   0   0      122.59      115.45      3.52 o
   8   0   0      981.67      819.89     22.62 o
   9   0   0      343.81      356.61     11.15 o
  10   0   0     1024.99      958.16     28.52 o
  11   0   0     1354.51     1366.48     27.52 o
  12   0   0     1928.75     1795.73     28.38 o
  13   0   0     3402.92     3306.00     35.93 o
  14   0   0     3144.66     3052.78    103.33 o
  15   0   0       19.96       42.71      3.13 o
  16   0   0      319.05      335.55     14.35 o
  17   0   0      228.80      247.47      7.14 o
  18   0   0       27.60       36.02      3.40 o
  19   0   0       93.65      116.64      8.91 o
  20   0   0       17.42       22.46      7.49 o
   3   1   0     2529.55     2420.00     49.40 o
   4   1   0     3461.01     3337.95     46.95 o
   5   1   0       58.18       54.76      1.84 o
   6   1   0      457.63      437.84      6.31 o
   7   1   0      168.34      148.53      4.12 o
   8   1   0       20.23       16.34      1.84 o
   9   1   0        5.87        5.77      1.06 o
  10   1   0        1.67        4.62      1.18 o
  11   1   0       32.37       30.77      1.51 o
  12   1   0       27.29       26.12      1.46 o
  13   1   0      389.89      355.39      7.57 o
  14   1   0     2375.52     2326.71     38.81 o
  15   1   0       35.86       48.78      2.29 o
  16   1   0      102.18       93.56      3.08 o
  17   1   0        1.44        2.43      0.89 o
  18   1   0       29.35       29.78      2.33 o
  19   1   0       13.68       12.26      2.63 o
  20   1   0       32.02       39.34      3.94 o
   1   2   0      938.80     1031.02      9.15 o
   2   2   0       10.13       10.40      0.55 o
   3   2   0       40.60       45.43      1.20 o
   4   2   0      106.64       96.78      1.87 o
   5   2   0        3.18        1.78      0.39 o
   6   2   0       14.95       11.30      0.75 o
   7   2   0      878.88      817.68     19.44 o
   8   2   0       29.28       24.14      2.32 o
   9   2   0      161.78      141.81      5.34 o
  10   2   0       89.54       90.18      2.95 o
  11   2   0       32.21       32.70      2.33 o
  12   2   0      158.30      142.88      3.21 o
  13   2   0       86.22       74.43      2.92 o
  14   2   0       45.04       41.64      2.62 o
  15   2   0       21.62       18.20      1.38 o
  16   2   0        1.12        1.26      0.82 o
  17   2   0       28.21       30.14      2.09 o
  18   2   0       76.42       81.12      4.01 o
  19   2   0       37.07       45.57      3.68 o
  20   2   0       72.48       92.29      5.89 o
   1   3   0      599.77      674.49      7.21 o
   2   3   0     1657.30     1772.11     17.03 o
   3   3   0      818.67      791.05      6.55 o
   4   3   0      226.57      203.55      3.33 o
   5   3   0       38.57       30.03      1.10 o
   6   3   0       29.77       29.20      1.24 o
   7   3   0      101.14      100.34      2.64 o
   8   3   0        6.89        7.61      1.16 o
   9   3   0        0.56        1.37      0.84 o
  10   3   0        2.49        2.66      0.79 o
  11   3   0        0.77        2.99      1.09 o
  12   3   0       54.61       46.01      2.85 o
  13   3   0      125.64      106.49      3.81 o
  14   3   0     1256.68     1292.04     22.47 o
  15   3   0      226.00      227.84      6.01 o
  16   3   0      232.31      219.38      5.78 o
  17   3   0      177.15      183.16      6.56 o
  18   3   0        7.46        9.18      1.92 o
  19   3   0        0.16        0.78      1.23 o
  20   3   0        7.67        7.13      2.23 o
   0   4   0    85491.94    98172.13    775.08 o
   1   4   0     2087.46     2576.01     26.31 o
   2   4   0      445.12      547.01      5.81 o
   3   4   0        0.06        2.71      0.55 o
   4   4   0      145.01      140.96      2.60 o
   5   4   0      317.27      304.25      3.99 o
   6   4   0     1530.38     1630.43     17.72 o
   7   4   0       29.85       37.02      1.84 o
   8   4   0      721.18      776.36     18.77 o
   9   4   0       66.66       49.78      2.31 o
  10   4   0        8.33        7.51      1.29 o
  11   4   0       11.12       14.52      1.72 o
  12   4   0      189.87      188.09      7.30 o
  13   4   0     1105.49     1085.02     19.64 o
  14   4   0     1569.08     1546.35     30.43 o
  15   4   0       54.06       52.39      2.89 o
  16   4   0       96.80       93.20      3.67 o
  17   4   0       84.69       91.66      4.83 o
  18   4   0        1.38        6.52      1.79 o
  19   4   0        8.19       13.97      2.12 o
  20   4   0        8.42       10.50      2.68 o
   1   5   0       49.30       55.07      1.57 o
   2   5   0       48.83       62.99      2.07 o
   3   5   0       43.96       36.81      1.36 o
   4   5   0      898.97      917.07     10.41 o
   5   5   0       57.05       61.47      1.69 o
   6   5   0      320.99      301.58      4.15 o
   7   5   0        0.17        0.09      0.48 o
   8   5   0      382.82      413.13      6.05 o
   9   5   0        2.87        3.56      0.69 o
  10   5   0       18.18       14.74      1.63 o
  11   5   0        4.45        5.99      1.20 o
  12   5   0        2.53        3.04      1.24 o
  13   5   0      580.46      561.66     13.55 o
  14   5   0      442.27      437.62      9.78 o
  15   5   0      252.69      255.59      7.59 o
  16   5   0        7.33       10.08      2.05 o
  17   5   0       76.57       77.28      4.49 o
  18   5   0        5.71        6.67      1.77 o
  19   5   0        0.98        1.42      2.18 o
   0   6   0      142.65      152.78      9.66 o
   1   6   0       19.84       31.78      1.69 o
   2   6   0      139.77      154.18      3.92 o
   3   6   0      217.91      230.69      4.20 o
   4   6   0       30.96       25.55      1.59 o
   5   6   0      110.81      108.04      2.56 o
   6   6   0       21.46       24.87      1.74 o
   7   6   0      646.70      605.26      7.44 o
   8   6   0      222.56      181.57      8.23 o
   9   6   0      111.56      103.87      3.29 o
  10   6   0       67.78       61.84      2.74 o
  11   6   0       50.35       41.55      2.45 o
  12   6   0       70.48       62.12      3.24 o
  13   6   0      287.50      296.16      8.46 o
  14   6   0       92.39       98.95      4.95 o
  15   6   0      110.56      114.66      4.94 o
  16   6   0        1.08        1.68      1.15 o
  17   6   0        6.49       10.01      2.24 o
  18   6   0       84.13       84.91      5.41 o
  19   6   0        6.75        4.43      1.93 o
   1   7   0      194.89      207.76      8.50 o
   2   7   0      352.68      398.90      7.34 o
   3   7   0      223.70      227.57      4.98 o
   4   7   0      627.75      637.79      8.37 o
   5   7   0       57.85       48.88      2.25 o
   6   7   0       69.75       64.37      2.22 o
   7   7   0      326.37      315.37      5.67 o
   8   7   0      951.41      919.39     13.47 o
   9   7   0       36.62       29.05      4.51 o
  10   7   0        2.94        4.68      1.09 o
  11   7   0      142.25      131.95      4.39 o
  12   7   0      505.27      463.60      9.93 o
  13   7   0      216.46      204.62      6.54 o
  14   7   0       15.17       17.79      2.00 o
  15   7   0      419.43      424.65      9.74 o
  16   7   0        0.15        1.67      1.66 o
  17   7   0      146.48      144.41      6.90 o
  18   7   0        9.77       10.07      2.79 o
  19   7   0        6.99       13.40      2.84 o
   0   8   0      122.23      109.30     10.48 o
   1   8   0     1250.16     1419.45     28.29 o
   2   8   0       53.16       60.55      3.85 o
   3   8   0      698.99      758.74     15.36 o
   4   8   0        0.69        2.71      1.03 o
   5   8   0      496.80      500.67      9.27 o
   6   8   0     1867.83     2032.44     24.99 o
   7   8   0       37.59       48.89      3.12 o
   8   8   0     2994.05     3066.12     24.38 o
   9   8   0       50.75       40.34      2.71 o
  10   8   0      230.17      208.96      5.74 o
  11   8   0      177.44      172.63      5.46 o
  12   8   0      185.83      188.22      5.62 o
  13   8   0        0.01        0.21      1.60 o
  14   8   0      140.57      144.03      5.72 o
  15   8   0       31.06       34.96      4.19 o
  16   8   0        5.89        7.16      2.68 o
  17   8   0        7.98        7.26      1.68 o
  18   8   0        5.59        9.00      2.88 o
   1   9   0       13.16       18.58      2.50 o
   2   9   0        9.11        4.79      1.34 o
   3   9   0       11.79       17.15      2.12 o
   4   9   0       51.10       46.54      3.00 o
   5   9   0       23.10       25.87      2.31 o
   6   9   0      121.98      121.73      3.93 o
   7   9   0      221.04      225.99      5.39 o
   8   9   0      103.46      115.51      4.05 o
   9   9   0       65.00       63.97      3.18 o
  10   9   0      170.53      156.50      7.96 o
  11   9   0        0.41        3.17      1.36 o
  12   9   0       44.66       43.88      2.91 o
  13   9   0        9.36        7.93      1.90 o
  14   9   0       17.36       14.80      2.73 o
  15   9   0       69.21       79.52      4.96 o
  16   9   0        1.51        2.99      2.42 o
  17   9   0        4.09        2.25      2.09 o
   0  10   0      210.08      210.41      9.69 o
   1  10   0      829.36      886.43     21.42 o
   2  10   0       40.83       37.73      3.24 o
   3  10   0       48.50       49.16      3.47 o
   4  10   0      202.55      214.01      6.57 o
   5  10   0       56.16       48.26      3.09 o
   6  10   0        8.96        9.73      1.46 o
   7  10   0       29.33       42.08      2.54 o
   8  10   0      449.44      396.31     15.93 o
   9  10   0      676.29      688.18     12.80 o
  10  10   0      283.05      272.78      8.21 o
  11  10   0      139.17      119.75     10.37 o
  12  10   0       70.72       70.40      4.26 o
  13  10   0      102.62      107.88      6.05 o
  14  10   0       27.48       36.25      4.22 o
  15  10   0       70.52       65.77      4.86 o
  16  10   0        0.42        2.00      2.50 o
  17  10   0       40.96       44.27      5.10 o
   1  11   0        1.82        8.02      1.84 o
   2  11   0      122.91      121.12      5.78 o
   3  11   0       51.89       64.58      4.36 o
   4  11   0       65.78       62.74      4.48 o
   5  11   0       49.92       57.65      3.81 o
   6  11   0       73.35       73.39      4.18 o
   7  11   0       52.38       51.92      3.57 o
   8  11   0      233.49      224.02      5.75 o
   9  11   0        6.21       14.75      2.44 o
  10  11   0       17.54       23.05      2.29 o
  11  11   0       13.00       12.93      2.25 o
  12  11   0       33.70       31.29      3.13 o
  13  11   0       28.11       25.02      2.89 o
  14  11   0       17.40       23.27      3.16 o
  15  11   0      183.73      199.52      8.78 o
  16  11   0       60.35       66.07      5.97 o
   0  12   0     1005.36     1109.72     36.90 o
   1  12   0       62.13       68.49      4.20 o
   2  12   0      314.60      327.95      9.89 o
   3  12   0      162.04      181.50      7.29 o
   4  12   0       10.57       11.56      2.18 o
   5  12   0      599.06      614.05     14.10 o
   6  12   0      612.53      621.85     12.84 o
   7  12   0       46.01       48.06      3.59 o
   8  12   0      551.92      562.03     10.87 o
   9  12   0      141.01      132.40      5.97 o
  10  12   0        0.82        2.91      1.35 o
  11  12   0       19.34       18.63      2.60 o
  12  12   0      113.95      123.57      6.16 o
  13  12   0       59.27       69.22      4.66 o
  14  12   0       43.62       46.93      4.48 o
  15  12   0        2.16        2.02      2.13 o
   1  13   0        4.42        5.03      1.77 o
   2  13   0        7.71        9.59      2.35 o
   3  13   0       44.26       48.59      4.92 o
   4  13   0       30.00       35.62      3.45 o
   5  13   0       10.04       10.65      2.32 o
   6  13   0       72.12       79.36      5.05 o
   7  13   0      119.70      116.25      5.65 o
   8  13   0       13.51       20.81      2.85 o
   9  13   0       19.38       20.85      2.52 o
  10  13   0       42.10       48.53      3.97 o
  11  13   0       13.21       16.79      2.67 o
  12  13   0        5.56        5.90      2.00 o
  13  13   0       70.56       74.52      4.88 o
   0  14   0      161.36      189.17     10.37 o
   1  14   0       76.98       75.57      5.16 o
   2  14   0      187.90      187.98      8.10 o
   3  14   0       12.11       17.59      2.98 o
   4  14   0      216.95      225.21      8.59 o
   5  14   0        0.66        0.58      1.94 o
   6  14   0       27.93       33.27      3.52 o
   7  14   0       85.18      100.84      5.88 o
   8  14   0        8.96        9.61      2.16 o
   9  14   0       13.09       10.26      1.72 o
  10  14   0        0.30        2.21      2.05 o
  11  14   0        1.67        3.37      1.84 o
  12  14   0       99.44      111.07      6.22 o
   1  15   0       52.10       61.73      4.89 o
   2  15   0        2.85        7.62      2.53 o
   3  15   0      209.52      234.33      9.36 o
   4  15   0        5.99        9.88      2.36 o
   5  15   0       17.62       21.81      3.16 o
   6  15   0       28.73       23.80      3.09 o
   7  15   0        0.37        1.22      2.67 o
   8  15   0        0.50        2.27      1.60 o
   9  15   0        1.30        4.99      2.13 o
  10  15   0        6.22        7.18      2.03 o
   0  16   0      595.99      560.09     24.34 o
   1  16   0       88.83      110.18      6.95 o
   2  16   0      163.29      178.48      9.70 o
   3  16   0       26.93       23.23      3.81 o
   4  16   0        2.99        2.51      2.34 o
   5  16   0       53.78       58.73      4.89 o
   6  16   0       42.88       32.16      3.73 o
   7  16   0        2.31        2.89      1.67 o
   8  16   0        0.91        0.02      2.10 o
   1  17   0       12.23       15.30      4.03 o
   2  17   0        2.22        5.29      3.46 o
   3  17   0       43.29       44.21      4.43 o
   4  17   0      107.74      102.34      6.63 o
 -21   1   1        5.38       10.24      2.12 o
 -20   1   1        1.77        3.92      1.76 o
 -19   1   1       17.59       23.41      3.14 o
 -18   1   1       59.07       50.39      3.54 o
 -17   1   1       18.79       19.40      1.86 o
 -16   1   1       12.55       20.69      1.50 o
 -15   1   1     1849.99     1712.69     22.02 o
 -14   1   1      402.83      361.92      9.04 o
 -13   1   1      136.09      117.46      3.33 o
 -12   1   1        0.83        1.10      0.66 o
 -11   1   1       17.01       16.78      1.08 o
 -10   1   1       20.08       19.51      2.64 o
  -9   1   1       59.97       65.97      2.69 o
  -8   1   1      125.67      132.43      5.75 o
  -7   1   1      266.20      277.58      3.70 o
  -6   1   1       54.21       73.42      1.57 o
  -5   1   1      770.88      696.90      5.66 o
  -4   1   1      225.16      211.51      2.71 o
  -3   1   1     3491.24     3344.26     47.92 o
  -2   1   1      943.89     1025.62     17.11 o
  -1   1   1     4251.35     4638.98    107.99 o
   0   1   1      160.74      169.03      3.33 o
   1   1   1      307.24      348.88      4.94 o
   2   1   1      797.03      815.39     17.70 o
   3   1   1      672.08      657.98     15.51 o
   4   1   1      887.91      860.52     16.08 o
   5   1   1      579.25      567.45      7.50 o
   6   1   1        7.57        7.26      0.90 o
   7   1   1      818.12      864.66     12.48 o
   8   1   1      525.46      511.93      8.28 o
   9   1   1      129.43      106.68      2.98 o
  10   1   1       16.13       16.98      1.57 o
  11   1   1        4.12        4.03      0.99 o
  12   1   1        8.06        6.99      1.33 o
  13   1   1       21.64       20.31      1.76 o
  14   1   1       71.71       70.58      3.02 o
  15   1   1       14.40       12.49      1.98 o
  16   1   1        0.02        3.01      0.97 o
  17   1   1       87.07       85.70      3.67 o
  18   1   1       10.17       13.77      1.83 o
  19   1   1       73.74       91.09      5.71 o
  20   1   1      143.17      258.14     11.96 o
 -20   2   1        7.23        7.17      2.31 o
 -19   2   1        0.03        1.48      1.78 o
 -18   2   1        0.53        0.93      1.17 o
 -17   2   1       18.75       23.09      2.24 o
 -16   2   1        1.49       13.44      2.01 o
 -15   2   1     1937.05     1872.77     55.05 o
 -14   2   1      237.61      236.46      6.57 o
 -13   2   1      710.95      675.57     16.89 o
 -12   2   1      287.33      251.51      6.01 o
 -11   2   1       53.37       31.93      2.66 o
 -10   2   1      347.72      266.90     10.32 o
  -9   2   1      240.65      262.46      7.43 o
  -8   2   1      137.02      120.51      2.46 o
  -7   2   1     3879.53     3870.00     52.80 o
  -6   2   1       67.59       43.04      1.22 o
  -5   2   1        3.15        2.97      0.42 o
  -4   2   1     2305.42     2294.80     28.24 o
  -3   2   1      840.04      814.06     10.97 o
  -2   2   1    12765.97    13665.63    176.23 o
  -1   2   1    13326.84    15174.40    205.99 o
   0   2   1     7884.37     8671.20    105.40 o
   1   2   1    24941.10    27377.46    494.55 o
   2   2   1     4920.86     5175.40     64.20 o
   3   2   1      760.37      717.61     11.23 o
   4   2   1      209.56      220.59      3.89 o
   5   2   1     1459.46     1542.04     23.81 o
   6   2   1     1262.90     1325.66     14.62 o
   7   2   1     7286.90     7829.34    108.53 o
   8   2   1       23.97       35.33      1.69 o
   9   2   1      546.07      474.80      7.62 o
  10   2   1       73.03       62.75      2.05 o
  11   2   1      560.32      517.40     17.18 o
  12   2   1       32.17       31.36      2.70 o
  13   2   1      845.86      880.73     12.09 o
  14   2   1        8.84       10.71      1.50 o
  15   2   1        3.70        2.40      1.02 o
  16   2   1       35.14       34.67      2.27 o
  17   2   1        4.87        4.06      1.24 o
  18   2   1       28.98       24.77      2.39 o
  19   2   1       62.48       93.82      5.95 o
 -20   3   1        0.44        4.54      2.06 o
 -19   3   1        0.86        4.24      1.79 o
 -18   3   1       93.99       98.31      4.40 o
 -17   3   1        0.24        7.20      1.77 o
 -16   3   1     1010.64      998.65     24.59 o
 -15   3   1      347.73      337.99     12.57 o
 -14   3   1      233.90      216.55      6.38 o
 -13   3   1      532.57      487.51      9.34 o
 -12   3   1       50.13       41.65      2.84 o
 -11   3   1      148.40      141.74      4.65 o
 -10   3   1       20.70       20.64      1.53 o
  -9   3   1      296.74      320.73      6.27 o
  -8   3   1      839.07      862.06     13.25 o
  -7   3   1     1984.74     1981.03     25.61 o
  -6   3   1      511.88      424.67     12.14 o
  -5   3   1     6481.34     6203.95     62.67 o
  -4   3   1     1439.56     1444.34     13.68 o
  -3   3   1     7783.64     8196.44    128.06 o
  -2   3   1      115.43      119.32      1.74 o
  -1   3   1      926.02     1113.58     14.22 o
   0   3   1      187.41      231.46      3.32 o
   1   3   1      271.55      318.19      4.27 o
   2   3   1        5.14        9.30      0.54 o
   3   3   1      999.44     1048.28     14.57 o
   4   3   1      231.24      231.92      3.26 o
   5   3   1      139.36      138.82      2.98 o
   6   3   1      787.17      764.20     12.07 o
   7   3   1      762.54      737.70     13.54 o
   8   3   1      161.92      152.24      3.26 o
   9   3   1      229.54      196.23      3.35 o
  10   3   1       24.49       21.91      1.07 o
  11   3   1       29.32       28.79      1.34 o
  12   3   1       18.36       14.89      1.22 o
  13   3   1        0.58        1.72      0.50 o
  14   3   1      575.19      532.41     17.04 o
  15   3   1        1.38        2.71      0.78 o
  16   3   1       32.17       26.07      2.42 o
  17   3   1        6.42        6.94      1.50 o
  18   3   1       14.48       16.23      2.59 o
  19   3   1       75.07       91.91      5.71 o
 -20   4   1      143.57      159.36      7.76 o
 -19   4   1       65.27       71.84      4.05 o
 -18   4   1      122.01      128.86      5.24 o
 -17   4   1      321.77      345.74      9.13 o
 -16   4   1      569.69      577.93     15.55 o
 -15   4   1       39.83       41.16      3.18 o
 -14   4   1      543.61      527.48     13.99 o
 -13   4   1      117.28       96.35      3.71 o
 -12   4   1       11.65       10.10      1.23 o
 -11   4   1      292.29      273.20      7.32 o
 -10   4   1      156.07      138.71      3.73 o
  -9   4   1      650.32      612.94     12.67 o
  -8   4   1     5480.85     5459.42     73.37 o
  -7   4   1      503.46      448.11      8.61 o
  -6   4   1       22.27       17.62      0.88 o
  -5   4   1     3382.15     3354.06     35.14 o
  -4   4   1      155.18      158.70      2.46 o
  -3   4   1     1007.17     1059.84     22.35 o
  -2   4   1     8660.51     9833.07    198.12 o
  -1   4   1     2667.23     3156.37     49.17 o
   0   4   1    35720.58    39573.41    691.86 o
   1   4   1      246.98      295.16      7.75 o
   2   4   1      411.47      380.09      6.31 o
   3   4   1      825.26      845.58     21.67 o
   4   4   1      530.63      515.91      9.14 o
   5   4   1     2508.41     2415.93     35.70 o
   6   4   1      844.64      903.56     13.93 o
   7   4   1        0.29        2.89      0.82 o
   8   4   1      833.77      840.95      9.11 o
   9   4   1      280.58      244.43      4.23 o
  10   4   1       10.97        8.41      0.98 o
  11   4   1      266.53      224.59      6.57 o
  12   4   1      237.04      203.85      9.53 o
  13   4   1      514.22      478.98     21.44 o
  14   4   1      784.48      701.61     16.13 o
  15   4   1        2.57        2.74      1.90 o
  16   4   1       54.26       54.48      4.12 o
  17   4   1        5.53        5.81      1.74 o
  18   4   1        0.59        0.70      1.78 o
  19   4   1        2.11        1.52      1.78 o
 -20   5   1        9.62        7.09      2.71 o
 -19   5   1       23.88       37.70      3.55 o
 -18   5   1        2.41        5.24      1.60 o
 -17   5   1        0.07        2.34      1.58 o
 -16   5   1       97.89      105.59      5.73 o
 -15   5   1      964.72      936.97     20.29 o
 -14   5   1      391.11      370.09      9.85 o
 -13   5   1      228.09      204.13      4.67 o
 -12   5   1        9.00        6.43      0.71 o
 -11   5   1        0.02        1.21      0.63 o
 -10   5   1       22.13       20.83      1.39 o
  -9   5   1       10.43        8.27      0.65 o
  -8   5   1      398.75      426.32      8.32 o
  -7   5   1      367.56      398.85      9.42 o
  -6   5   1        7.17        5.82      0.67 o
  -5   5   1      220.57      214.94      6.17 o
  -4   5   1        0.17        1.85      0.49 o
  -3   5   1      157.74      201.14      4.92 o
  -2   5   1      404.37      468.19      8.07 o
  -1   5   1       37.79       33.23      1.63 o
   0   5   1       21.67       28.23      1.43 o
   1   5   1      256.57      270.27      5.46 o
   2   5   1      309.45      344.54      6.88 o
   3   5   1      306.35      306.67      7.01 o
   4   5   1       27.37       21.98      1.45 o
   5   5   1      213.20      195.43      4.84 o
   6   5   1      650.05      604.48      9.47 o
   7   5   1        7.14        3.66      0.93 o
   8   5   1       86.27       67.93      2.87 o
   9   5   1      284.20      259.65      7.89 o
  10   5   1       38.15       29.23      2.34 o
  11   5   1       79.32       67.46      6.01 o
  12   5   1       53.66       53.82      3.66 o
  13   5   1     1216.61     1142.81     26.63 o
  14   5   1      202.27      200.87      6.44 o
  15   5   1       46.56       38.06      2.81 o
  16   5   1       14.98       15.85      2.63 o
  17   5   1       27.68       26.05      3.05 o
  18   5   1       26.02       26.14      3.16 o
  19   5   1        0.21        1.56      1.72 o
 -19   6   1       20.35       37.37      3.49 o
 -18   6   1       47.07       48.41      4.41 o
 -17   6   1       75.11       84.95      4.61 o
 -16   6   1       10.41       13.86      2.18 o
 -15   6   1      405.80      385.23     13.69 o
 -14   6   1       30.22       33.13      2.41 o
 -13   6   1      156.21      169.20      4.82 o
 -12   6   1       95.76       93.45      3.53 o
 -11   6   1       50.15       42.63      4.39 o
 -10   6   1      199.58      174.81      9.45 o
  -9   6   1       82.32       75.45      2.96 o
  -8   6   1      397.32      355.38     13.21 o
  -7   6   1     4448.85     4560.67     81.83 o
  -6   6   1        1.62        8.28      0.87 o
  -5   6   1        1.52        2.60      0.45 o
  -4   6   1       62.33       74.20      2.31 o
  -3   6   1      189.60      206.21      5.62 o
  -2   6   1     1326.48     1488.09     35.50 o
  -1   6   1    10391.35    11912.02    381.79 o
   0   6   1       77.30       92.81      3.27 o
   1   6   1      165.17      172.31      5.22 o
   2   6   1        0.48        1.16      0.63 o
   3   6   1      116.13      124.42      3.27 o
   4   6   1      127.77      128.93      2.78 o
   5   6   1       54.14       58.71      2.46 o
   6   6   1      281.13      290.72      6.45 o
   7   6   1     1191.12     1273.84     17.58 o
   8   6   1      172.27      152.64      4.34 o
   9   6   1      257.32      233.88      5.51 o
  10   6   1      394.03      357.64     12.75 o
  11   6   1      192.74      157.01     10.25 o
  12   6   1     1233.95     1170.60     20.85 o
  13   6   1       78.94       84.41      8.61 o
  14   6   1       29.89       34.69      3.09 o
  15   6   1        1.99        2.33      1.39 o
  16   6   1        0.54        0.84      1.83 o
  17   6   1        0.12        1.46      1.75 o
  18   6   1        0.74        1.28      1.60 o
 -19   7   1        4.63        4.91      2.07 o
 -18   7   1        8.67       10.57      2.47 o
 -17   7   1        0.09        2.09      2.39 o
 -16   7   1      561.18      590.15     15.22 o
 -15   7   1        5.06        7.48      1.86 o
 -14   7   1        3.45        5.20      1.41 o
 -13   7   1      135.61      133.45      5.47 o
 -12   7   1       35.12       30.01      3.24 o
 -11   7   1       34.41       34.35      2.11 o
 -10   7   1       23.80       21.98      1.61 o
  -9   7   1        7.81       10.89      1.34 o
  -8   7   1      421.13      424.05     11.97 o
  -7   7   1      663.04      666.35     15.12 o
  -6   7   1       26.75       20.57      1.14 o
  -5   7   1      683.54      672.37     11.15 o
  -4   7   1      215.62      226.40      4.64 o
  -3   7   1     1539.46     1676.88     28.17 o
  -2   7   1       54.17       58.90      3.79 o
  -1   7   1      139.73      164.91      5.01 o
   0   7   1      142.81      172.77      8.36 o
   1   7   1      165.96      183.60     21.96 o
   2   7   1      239.48      270.25      9.12 o
   3   7   1      569.95      593.35     21.80 o
   4   7   1      266.51      264.93      5.72 o
   5   7   1      110.10      103.90      3.27 o
   6   7   1      115.31      125.82      3.82 o
   7   7   1      159.57      159.27      4.87 o
   8   7   1       14.99       17.13      1.67 o
   9   7   1       80.17       77.81      3.33 o
  10   7   1       53.11       58.34      2.96 o
  11   7   1        0.97        1.75      1.04 o
  12   7   1       90.05       96.24      4.75 o
  13   7   1        5.45       10.48      2.07 o
  14   7   1      936.01      973.67     25.79 o
  15   7   1       12.29       14.26      2.38 o
  16   7   1       34.45       29.55      3.72 o
  17   7   1        6.14        7.32      3.17 o
  18   7   1        1.04        8.51      2.33 o
 -18   8   1        0.60        0.21      2.80 o
 -17   8   1       36.34       45.42      4.15 o
 -16   8   1      164.25      173.98      8.39 o
 -15   8   1       60.38       59.73      4.02 o
 -14   8   1      566.26      586.29     16.91 o
 -13   8   1      218.06      210.51      7.84 o
 -12   8   1        3.93        2.54      1.55 o
 -11   8   1        0.09        1.71      0.73 o
 -10   8   1       51.93       36.42      2.83 o
  -9   8   1       90.15       82.64      3.18 o
  -8   8   1       13.49       16.35      1.17 o
  -7   8   1       97.73      100.74      3.81 o
  -6   8   1       82.41       79.30      2.38 o
  -5   8   1      906.26      914.29     11.30 o
  -4   8   1       77.38       78.23      2.77 o
  -3   8   1      324.07      390.60      6.32 o
  -2   8   1     2927.22     3207.57     71.74 o
  -1   8   1     2747.44     3019.06    114.96 o
   0   8   1     9010.91    10032.37    524.23 o
   1   8   1     2149.05     2394.49    156.70 o
   2   8   1      316.66      339.45     10.04 o
   3   8   1        6.92        6.65      0.94 o
   4   8   1        1.50        4.79      0.88 o
   5   8   1      569.84      544.29     11.51 o
   6   8   1       38.66       38.28      2.46 o
   7   8   1        2.79        4.20      1.05 o
   8   8   1       14.78       20.12      1.89 o
   9   8   1      563.89      548.04     13.21 o
  10   8   1      301.67      284.08      6.65 o
  11   8   1     1083.06     1087.17     17.58 o
  12   8   1       15.84       21.56      2.70 o
  13   8   1      199.22      196.27      7.38 o
  14   8   1     1103.46     1109.13     24.03 o
  15   8   1        7.39        8.13      2.12 o
  16   8   1       73.63       67.95      5.79 o
  17   8   1       11.51        9.91      2.08 o
 -18   9   1        2.71        5.58      3.72 o
 -17   9   1        0.15        2.84      2.64 o
 -16   9   1       23.15       18.85      3.31 o
 -15   9   1       56.88       65.86      4.25 o
 -14   9   1      101.78      100.53      5.96 o
 -13   9   1      483.10      465.51     14.98 o
 -12   9   1       29.51       30.11      2.89 o
 -11   9   1        2.51        5.50      1.41 o
 -10   9   1       24.55       27.48      1.62 o
  -9   9   1        0.06        1.94      0.83 o
  -8   9   1       15.04       19.46      1.78 o
  -7   9   1      236.99      232.46      5.45 o
  -6   9   1       17.62       19.06      1.44 o
  -5   9   1       54.14       45.48      2.05 o
  -4   9   1        8.27       10.28      1.24 o
  -3   9   1      183.58      194.50      5.41 o
  -2   9   1      441.20      478.29     11.28 o
  -1   9   1      341.67      371.97     10.49 o
   0   9   1       41.29       51.48      3.57 o
   1   9   1       46.76       55.51      4.05 o
   2   9   1      697.75      715.28     21.59 o
   3   9   1       15.46       14.94      1.67 o
   4   9   1        0.01        1.34      0.81 o
   5   9   1       62.86       63.36      2.61 o
   6   9   1      265.59      260.35      7.54 o
   7   9   1       72.16       53.90      4.81 o
   8   9   1      303.50      299.09      7.90 o
   9   9   1      216.49      210.52      6.75 o
  10   9   1      120.61      132.93      5.58 o
  11   9   1       50.76       63.97      4.21 o
  12   9   1        9.72       16.11      2.70 o
  13   9   1     1357.00     1333.04     24.49 o
  14   9   1       83.76       94.78      5.42 o
  15   9   1       79.94       82.92      5.12 o
  16   9   1        0.03       -0.46      1.83 o
  17   9   1        0.16        0.00      2.34 o
 -17  10   1        5.97        6.58      5.08 o
 -16  10   1        2.36        3.62      3.23 o
 -15  10   1        3.08        1.32      1.93 o
 -14  10   1        0.67        4.92      1.75 o
 -13  10   1        1.60        1.27      1.72 o
 -12  10   1      354.41      384.11      9.66 o
 -11  10   1        7.09        8.87      1.57 o
 -10  10   1       46.25       48.49      2.73 o
  -9  10   1      186.95      172.41      5.71 o
  -8  10   1      102.46       98.48      3.33 o
  -7  10   1      692.09      723.74      9.84 o
  -6  10   1      177.52      167.58      4.44 o
  -5  10   1        0.02        0.86      0.98 o
  -4  10   1       59.77       55.01      3.35 o
  -3  10   1       14.42       18.07      1.89 o
  -2  10   1       23.87       25.40      2.41 o
  -1  10   1     1121.10     1224.85     24.40 o
   0  10   1        3.86        9.05      2.08 o
   1  10   1      735.10      789.81     27.23 o
   2  10   1      148.00      157.45      5.71 o
   3  10   1       25.99       27.06      2.45 o
   4  10   1        4.38        7.47      1.36 o
   5  10   1       16.38       18.57      1.75 o
   6  10   1      174.77      161.74      4.27 o
   7  10   1        0.68        3.15      1.49 o
   8  10   1       51.75       47.70      3.16 o
   9  10   1       77.59       73.60      4.24 o
  10  10   1       63.40       61.79      3.90 o
  11  10   1       29.54       27.18      2.89 o
  12  10   1      699.70      679.52     14.67 o
  13  10   1        9.57       23.07      3.02 o
  14  10   1       32.48       34.67      3.44 o
  15  10   1        0.09        1.23      1.91 o
  16  10   1        0.66        4.20      2.62 o
 -16  11   1        0.07        2.75      2.93 o
 -15  11   1        1.02       -0.65      2.45 o
 -14  11   1       73.87       76.50      4.48 o
 -13  11   1        1.02        3.41      2.14 o
 -12  11   1      215.25      232.91      7.69 o
 -11  11   1        4.67        6.36      1.59 o
 -10  11   1      158.77      157.30      5.70 o
  -9  11   1        9.51       11.76      1.78 o
  -8  11   1        9.33       10.04      1.78 o
  -7  11   1        1.34        5.77      1.59 o
  -6  11   1      196.57      196.91      5.61 o
  -5  11   1      174.10      169.25      5.80 o
  -4  11   1       27.74       36.01      2.94 o
  -3  11   1        8.77        6.50      1.33 o
  -2  11   1       30.88       35.90      2.91 o
  -1  11   1      104.45      111.69      4.93 o
   0  11   1        1.63        3.37      2.59 o
   1  11   1       16.84       21.16      2.93 o
   2  11   1       27.04       32.06      2.78 o
   3  11   1        0.52        2.12      1.32 o
   4  11   1       11.61       11.61      1.65 o
   5  11   1        5.15        4.53      1.32 o
   6  11   1       79.79       75.32      3.46 o
   7  11   1       10.05        8.65      1.59 o
   8  11   1       67.83       63.05      3.66 o
   9  11   1       28.73       35.36      3.02 o
  10  11   1       26.86       27.76      2.89 o
  11  11   1        0.21        0.86      1.77 o
  12  11   1      111.44      114.55      6.17 o
  13  11   1       37.70       42.20      3.72 o
  14  11   1      160.34      184.20      7.65 o
  15  11   1        2.24        6.13      2.07 o
 -15  12   1       40.27       41.63      5.33 o
 -14  12   1      185.47      196.27      8.84 o
 -13  12   1       81.18       91.67      6.15 o
 -12  12   1       39.43       37.96      3.71 o
 -11  12   1       53.20       55.79      4.14 o
 -10  12   1        6.15        6.51      1.48 o
  -9  12   1       39.94       48.14      3.30 o
  -8  12   1      698.62      682.36     12.80 o
  -7  12   1       63.61       82.09      4.32 o
  -6  12   1        1.57        5.60      1.59 o
  -5  12   1        4.55        7.04      1.55 o
  -4  12   1        2.81        3.06      1.49 o
  -3  12   1       12.70       10.91      1.91 o
  -2  12   1       45.18       45.05      3.02 o
  -1  12   1      325.93      337.48      8.93 o
   0  12   1     1242.68     1355.22     23.40 o
   1  12   1      359.41      378.54     17.29 o
   2  12   1       69.39       68.68      4.10 o
   3  12   1        2.81        3.59      1.34 o
   4  12   1       35.00       36.95      2.72 o
   5  12   1       68.87       68.63      3.63 o
   6  12   1      127.17      132.15      4.50 o
   7  12   1        0.04        2.73      1.58 o
   8  12   1      374.43      362.28      9.04 o
   9  12   1       21.14       21.97      2.74 o
  10  12   1        9.95       12.79      2.38 o
  11  12   1      156.51      156.32      6.76 o
  12  12   1        0.39        1.11      2.42 o
  13  12   1       16.63       20.31      2.97 o
  14  12   1      409.48      429.89     11.95 o
 -14  13   1        2.39        8.90      2.74 o
 -13  13   1      144.95      165.07      8.27 o
 -12  13   1        1.53        3.54      2.02 o
 -11  13   1       20.30       16.62      2.72 o
 -10  13   1       23.43       22.05      2.88 o
  -9  13   1       15.20       16.75      2.34 o
  -8  13   1        2.40        1.63      1.39 o
  -7  13   1       23.25       19.25      2.45 o
  -6  13   1      102.26       98.50      5.15 o
  -5  13   1        0.76        0.99      1.35 o
  -4  13   1       15.77       18.28      2.46 o
  -3  13   1        8.27        9.77      1.79 o
  -2  13   1        8.98        8.59      1.67 o
  -1  13   1       47.01       40.97      3.13 o
   0  13   1       24.20       25.51      3.60 o
   1  13   1        0.30        3.76      2.27 o
   2  13   1       44.85       42.75      3.52 o
   3  13   1       67.88       70.37      3.92 o
   4  13   1      198.17      205.60      6.62 o
   5  13   1      257.89      262.78      7.01 o
   6  13   1       12.72       12.95      1.95 o
   7  13   1        9.48        5.37      2.21 o
   8  13   1       16.50       17.21      2.30 o
   9  13   1       29.93       27.43      2.93 o
  10  13   1       75.85       81.83      5.08 o
  11  13   1        2.78        6.22      2.15 o
  12  13   1       45.95       55.83      4.29 o
  13  13   1      157.09      146.87      7.25 o
 -12  14   1       94.86      107.58      6.88 o
 -11  14   1        4.77        5.35      2.43 o
 -10  14   1        0.72        1.52      2.01 o
  -9  14   1      295.66      274.91      8.28 o
  -8  14   1      124.04      119.13      5.84 o
  -7  14   1        0.82        3.83      1.76 o
  -6  14   1       28.91       22.40      2.70 o
  -5  14   1       15.39       13.98      2.10 o
  -4  14   1       32.96       32.76      3.22 o
  -3  14   1       45.45       38.82      3.51 o
  -2  14   1        1.64        3.79      1.41 o
  -1  14   1       39.53       41.59      4.03 o
   0  14   1       34.59       44.32      4.04 o
   1  14   1       88.21       88.31      5.50 o
   2  14   1      178.81      185.70      6.87 o
   3  14   1       50.75       52.74      3.32 o
   4  14   1      218.31      203.98      6.41 o
   5  14   1       34.58       34.81      3.31 o
   6  14   1       27.43       23.46      2.89 o
   7  14   1       87.66       77.07      4.73 o
   8  14   1        0.12        4.85      1.53 o
   9  14   1       85.37       89.14      5.20 o
  10  14   1        0.94        0.30      1.93 o
  11  14   1       10.22       11.03      2.49 o
 -10  15   1       33.92       36.61      3.93 o
  -9  15   1        3.22        9.51      2.75 o
  -8  15   1       60.80       59.55      4.40 o
  -7  15   1        0.02        2.11      1.77 o
  -6  15   1        0.34        3.23      1.93 o
  -5  15   1        8.70       10.94      2.19 o
  -4  15   1       14.18       20.78      2.64 o
  -3  15   1      144.56      154.30      7.01 o
  -2  15   1       19.41       20.28      3.05 o
  -1  15   1       11.83       11.04      2.33 o
   0  15   1       10.74       10.13      2.02 o
   1  15   1        0.15       -2.10      1.79 o
   2  15   1        0.29        2.51      1.67 o
   3  15   1        8.66        9.83      1.78 o
   4  15   1        0.01        5.33      1.67 o
   5  15   1       14.60       12.87      2.23 o
   6  15   1       30.07       27.90      3.08 o
   7  15   1       23.15       20.79      2.72 o
   8  15   1       36.29       34.27      3.68 o
   9  15   1        2.69        5.77      2.16 o
  -8  16   1      301.29      303.39     11.47 o
  -7  16   1        7.63       13.29      2.78 o
  -6  16   1      210.31      202.43      8.20 o
  -5  16   1      196.75      203.07      8.24 o
  -4  16   1       24.77       28.19      3.10 o
  -3  16   1       68.87       79.85      5.47 o
  -2  16   1      169.37      189.85      9.64 o
  -1  16   1        3.88        9.09      2.81 o
   0  16   1      144.82      148.19      7.76 o
   1  16   1        1.64       10.47      2.60 o
   2  16   1       51.39       53.45      3.60 o
   3  16   1       44.91       40.10      3.30 o
   4  16   1        6.79        9.19      2.24 o
   5  16   1      180.91      178.81      8.74 o
   6  16   1      294.65      304.30     11.58 o
   7  16   1        0.18       13.51      3.21 o
  -4  17   1        6.28       14.95      4.39 o
  -3  17   1        5.37        7.04      2.50 o
  -2  17   1        0.01        3.20      2.93 o
  -1  17   1        5.72        5.95      2.68 o
   0  17   1       11.71       17.22      3.29 o
   1  17   1       12.85       17.42      2.88 o
   2  17   1        4.14        4.62      1.94 o
   3  17   1        1.06        7.12      2.10 o
 -20   0   2      133.54      173.56     15.97 o
 -19   0   2        0.74        4.99      3.53 o
 -18   0   2       41.61       35.93      5.97 o
 -17   0   2       48.50       55.29      6.23 o
 -16   0   2      125.49      131.28      9.98 o
 -15   0   2      158.29      161.81     10.07 o
 -14   0   2       94.03       76.64     18.63 o
 -13   0   2      132.93      122.18      7.67 o
 -12   0   2       80.16       63.85      4.06 o
 -11   0   2       32.94       26.75      3.66 o
 -10   0   2     1701.60     1640.91     43.34 o
  -9   0   2      634.00      579.14     10.30 o
  -8   0   2     5314.79     5881.22     51.64 o
  -7   0   2     1702.49     1728.40     17.16 o
  -6   0   2     3081.04     3127.75     52.18 o
  -5   0   2        0.80        1.12      0.58 o
  -4   0   2        5.17        5.55      1.00 o
  -3   0   2     1394.87     1311.05     18.21 o
  -2   0   2     1070.24     1061.94     27.95 o
  -1   0   2      207.34      245.03      9.98 o
   0   0   2    13967.02    14491.61    402.72 o
   1   0   2     1127.00     1124.52     30.51 o
   2   0   2      375.01      345.33     11.06 o
   3   0   2        8.74        7.84      0.86 o
   4   0   2       67.48       55.60      3.25 o
   5   0   2     4095.84     4464.52     51.01 o
   6   0   2    10175.55    11240.13    160.19 o
   7   0   2       21.11       27.73      4.99 o
   8   0   2      815.75      866.32     18.90 o
   9   0   2       14.57       23.36      3.12 o
  10   0   2       41.98       42.50      4.55 o
  11   0   2       35.41       39.71      7.49 o
  12   0   2      172.97      168.01     28.44 o
  13   0   2      435.56      381.26     13.03 o
  14   0   2      592.70      576.94     15.86 o
  15   0   2        5.52        9.48      2.27 o
  16   0   2       10.05       11.27      2.47 o
  17   0   2        3.71        3.98      2.59 o
  18   0   2        8.05       17.68      4.79 o
  19   0   2       41.20       80.40     12.48 o
 -20   1   2        0.31       13.56      2.84 o
 -19   1   2        3.59        4.84      1.65 o
 -18   1   2       17.57       15.84      2.64 o
 -17   1   2        2.97        4.72      3.03 o
 -16   1   2        4.31        6.24      2.00 o
 -15   1   2        6.89        8.22      1.56 o
 -14   1   2       53.00       43.99      3.10 o
 -13   1   2      587.29      583.51      9.62 o
 -12   1   2       88.42       76.73      2.48 o
 -11   1   2      275.24      280.22      5.32 o
 -10   1   2      295.69      280.49      4.76 o
  -9   1   2      212.41      199.51      8.66 o
  -8   1   2     2540.38     2737.17     21.45 o
  -7   1   2      893.82      894.19      7.22 o
  -6   1   2      211.17      201.73      3.59 o
  -5   1   2      161.55      149.40      2.65 o
  -4   1   2      708.82      704.11      9.82 o
  -3   1   2      147.98      158.04      4.16 o
  -2   1   2      277.44      277.81      7.21 o
  -1   1   2       72.91       61.22      3.69 o
   0   1   2       73.50       57.53      3.04 o
   1   1   2      142.75      173.71      3.52 o
   2   1   2       39.20       51.35      1.89 o
   3   1   2      575.63      597.20      6.35 o
   4   1   2      687.22      726.09     15.57 o
   5   1   2       21.76       19.25      1.23 o
   6   1   2       24.69       20.89      1.56 o
   7   1   2      119.04      114.29      4.44 o
   8   1   2      406.32      402.54      8.52 o
   9   1   2       46.24       49.04      2.93 o
  10   1   2       72.88       67.67      3.65 o
  11   1   2       38.53       34.66      2.50 o
  12   1   2       12.07        9.94      2.30 o
  13   1   2      108.81       95.78      4.76 o
  14   1   2      287.75      270.51      7.59 o
  15   1   2      125.83      126.93      5.37 o
  16   1   2       25.49       32.36      2.65 o
  17   1   2       97.22      118.89      5.61 o
  18   1   2       57.65       66.12      4.92 o
  19   1   2       18.94       29.29      3.48 o
 -20   2   2       36.59       49.83      5.62 o
 -19   2   2       76.24       77.43      5.83 o
 -18   2   2       54.41       55.66      4.12 o
 -17   2   2       39.04       35.74      3.38 o
 -16   2   2       54.93       52.10      3.71 o
 -15   2   2      541.58      500.94     12.29 o
 -14   2   2       24.46       20.36      1.29 o
 -13   2   2       52.40       44.77      2.74 o
 -12   2   2       18.83       12.98      1.16 o
 -11   2   2       10.63        7.94      0.87 o
 -10   2   2      552.77      484.08     10.04 o
  -9   2   2      744.78      752.75     13.09 o
  -8   2   2     1474.49     1475.66     20.05 o
  -7   2   2     1692.75     1682.28     22.78 o
  -6   2   2      567.80      562.24      9.95 o
  -5   2   2      449.97      438.69      8.88 o
  -4   2   2      471.14      489.05     11.93 o
  -3   2   2        1.95        3.24      0.69 o
  -2   2   2      484.80      529.37     13.17 o
  -1   2   2     2338.72     2624.28     56.61 o
   0   2   2      426.40      441.54      7.40 o
   1   2   2     4341.67     4790.17     42.07 o
   2   2   2     1819.23     1894.72     23.16 o
   3   2   2     2426.35     2450.20     43.95 o
   4   2   2     1940.48     2039.77     38.06 o
   5   2   2       41.60       32.14      2.39 o
   6   2   2       21.74       18.48      1.51 o
   7   2   2      183.94      176.91     10.66 o
   8   2   2       41.62       40.03      2.61 o
   9   2   2       10.59        6.27      1.01 o
  10   2   2        7.20        5.55      0.91 o
  11   2   2       13.61       15.57      1.52 o
  12   2   2       25.65       30.67      2.00 o
  13   2   2      174.86      156.85      5.90 o
  14   2   2       56.87       57.81      3.03 o
  15   2   2        0.31        0.52      1.24 o
  16   2   2        6.22        8.76      1.79 o
  17   2   2        1.29        5.72      2.01 o
  18   2   2        4.37       10.42      2.14 o
 -20   3   2       21.65       35.07      4.35 o
 -19   3   2        3.93        4.06      2.19 o
 -18   3   2       16.77       13.84      2.16 o
 -17   3   2       11.92       13.91      2.25 o
 -16   3   2       14.14       14.13      2.09 o
 -15   3   2     1117.10     1027.93     19.86 o
 -14   3   2        6.19       10.72      1.13 o
 -13   3   2      102.01       92.73      4.37 o
 -12   3   2      163.38      138.52      3.95 o
 -11   3   2        1.35        3.16      0.56 o
 -10   3   2        0.11        2.17      0.61 o
  -9   3   2      241.48      244.34      5.68 o
  -8   3   2     1002.46     1066.80     20.18 o
  -7   3   2        5.30        5.48      0.74 o
  -6   3   2      292.60      301.11      6.39 o
  -5   3   2      140.67      142.42      2.91 o
  -4   3   2      295.93      326.01      6.56 o
  -3   3   2        9.99        7.76      1.01 o
  -2   3   2       11.48       12.88      1.70 o
  -1   3   2      289.00      264.63      8.40 o
   0   3   2       97.27       90.12      2.67 o
   1   3   2       10.62        9.75      0.84 o
   2   3   2        5.92        7.88      1.15 o
   3   3   2      163.15      144.51      7.21 o
   4   3   2      145.59      123.61      6.89 o
   5   3   2      802.91      798.78     10.41 o
   6   3   2      916.43      926.49     23.46 o
   7   3   2      204.48      180.05      5.93 o
   8   3   2        2.41        5.66      1.59 o
   9   3   2        1.27        0.41      1.12 o
  10   3   2       13.15        8.85      2.12 o
  11   3   2        8.27        6.19      1.46 o
  12   3   2        9.21        6.96      1.72 o
  13   3   2      132.05      110.34      4.05 o
  14   3   2      126.57      111.65      4.19 o
  15   3   2        1.04        2.26      1.32 o
  16   3   2        1.75        1.79      2.02 o
  17   3   2       28.80       38.11      3.89 o
  18   3   2        0.89       -2.24      1.78 o
 -20   4   2       43.92       58.25      5.70 o
 -19   4   2       15.33       22.05      3.81 o
 -18   4   2        0.79       -0.06      2.30 o
 -17   4   2       27.62       28.34      2.54 o
 -16   4   2       58.77       59.86      3.48 o
 -15   4   2        3.15        4.94      1.19 o
 -14   4   2       18.93       26.79      1.89 o
 -13   4   2       79.79       68.04      2.96 o
 -12   4   2       69.88       63.12      2.51 o
 -11   4   2       85.06       71.20      4.60 o
 -10   4   2      838.19      772.04     20.97 o
  -9   4   2      968.57      898.59     24.20 o
  -8   4   2      415.01      474.54     11.69 o
  -7   4   2     1776.89     1756.62     18.60 o
  -6   4   2     2240.71     2282.70     21.88 o
  -5   4   2      335.09      323.45      4.71 o
  -4   4   2       69.99       60.99      2.14 o
  -3   4   2        0.18        2.72      0.50 o
  -2   4   2       86.60       81.75      2.17 o
  -1   4   2      177.43      215.92      9.72 o
   0   4   2     1544.12     1697.79     45.52 o
   1   4   2     1843.03     2020.05     49.69 o
   2   4   2      317.96      357.24      7.11 o
   3   4   2      424.84      458.30      7.61 o
   4   4   2       94.55      106.14      2.70 o
   5   4   2     1047.41     1142.48     23.11 o
   6   4   2     2721.34     3065.31     62.06 o
   7   4   2       55.69       59.81      3.29 o
   8   4   2       50.65       68.16      3.86 o
   9   4   2        0.34        1.89      1.40 o
  10   4   2       92.31       89.18      4.28 o
  11   4   2      144.68      142.65      5.43 o
  12   4   2       59.43       68.18      3.79 o
  13   4   2        0.09        3.38      1.30 o
  14   4   2      477.82      423.78      8.52 o
  15   4   2       10.41       20.84      3.36 o
  16   4   2        6.43        3.29      2.88 o
  17   4   2        2.83        2.28      1.98 o
  18   4   2       14.02       20.49      3.15 o
 -20   5   2        7.81        8.43      3.04 o
 -19   5   2       13.51       16.43      3.72 o
 -18   5   2        3.19        6.37      2.29 o
 -17   5   2       42.19       45.03      3.91 o
 -16   5   2       40.84       51.83      3.22 o
 -15   5   2      799.32      728.20     17.18 o
 -14   5   2        6.51        9.07      1.24 o
 -13   5   2       84.53       75.93      4.47 o
 -12   5   2        0.00        1.22      0.72 o
 -11   5   2      153.17      155.42      4.53 o
 -10   5   2      388.68      419.13      7.52 o
  -9   5   2       12.15       11.60      1.15 o
  -8   5   2      379.75      398.46      7.13 o
  -7   5   2     1068.72     1058.45     26.45 o
  -6   5   2      782.83      789.31     15.66 o
  -5   5   2     1265.46     1322.13     19.16 o
  -4   5   2      993.02      971.86     11.86 o
  -3   5   2      882.61      894.11     21.65 o
  -2   5   2      200.60      189.47      5.44 o
  -1   5   2       96.64      119.43      4.16 o
   0   5   2      203.33      186.35      8.21 o
   1   5   2      557.15      616.32     15.13 o
   2   5   2      113.79      106.67      5.10 o
   3   5   2        2.88        5.50      0.84 o
   4   5   2     1880.00     1853.50     25.73 o
   5   5   2     1041.90     1052.09     16.42 o
   6   5   2      938.99      907.62     14.35 o
   7   5   2      106.68       97.43      3.79 o
   8   5   2      116.30      115.13      5.75 o
   9   5   2        2.01        0.67      0.79 o
  10   5   2       26.68       23.79      3.58 o
  11   5   2        1.50        1.28      1.03 o
  12   5   2        6.12        2.88      1.08 o
  13   5   2       17.32       16.51      2.16 o
  14   5   2       11.81        6.11      1.81 o
  15   5   2      423.48      409.87     16.13 o
  16   5   2       89.57      100.77      6.93 o
  17   5   2       66.87       86.72      6.60 o
  18   5   2       32.49       48.48      4.35 o
 -19   6   2      130.87      149.51      7.54 o
 -18   6   2        7.51        9.13      2.36 o
 -17   6   2        0.80        2.94      1.72 o
 -16   6   2        1.15        5.55      2.12 o
 -15   6   2     1548.04     1584.55     24.85 o
 -14   6   2      104.74      105.32      4.06 o
 -13   6   2      198.90      198.66      5.24 o
 -12   6   2       91.94       87.19      3.40 o
 -11   6   2       25.78       27.76      2.06 o
 -10   6   2      711.87      706.01     13.12 o
  -9   6   2      513.53      499.78     11.58 o
  -8   6   2      913.45      890.34     14.24 o
  -7   6   2      493.16      504.22      8.70 o
  -6   6   2      136.48      136.23      3.83 o
  -5   6   2      111.28      105.62      3.56 o
  -4   6   2      524.91      494.57     22.55 o
  -3   6   2      282.68      312.49      7.39 o
  -2   6   2     2485.11     2538.18     78.94 o
  -1   6   2     7581.41     8441.92    294.86 o
   0   6   2      449.21      469.76     15.84 o
   1   6   2     5733.88     5971.49    169.39 o
   2   6   2     1216.27     1070.96     62.65 o
   3   6   2     1589.59     1473.28     38.91 o
   4   6   2     1390.17     1396.99     25.07 o
   5   6   2       11.15       13.72      2.01 o
   6   6   2        9.28       10.51      1.09 o
   7   6   2     1095.88     1088.59     19.24 o
   8   6   2       52.07       52.33      3.44 o
   9   6   2        1.52        2.79      1.32 o
  10   6   2       39.03       39.10      3.16 o
  11   6   2       20.10       20.78      2.32 o
  12   6   2       77.15       64.28      3.88 o
  13   6   2      447.37      405.37     13.79 o
  14   6   2       43.81       47.38      3.67 o
  15   6   2        1.60       -0.67      2.20 o
  16   6   2       10.84       13.13      3.03 o
  17   6   2       14.49       18.92      3.44 o
 -19   7   2        3.02        2.33      1.86 o
 -18   7   2        0.27       -0.01      1.78 o
 -17   7   2       21.98       27.85      3.21 o
 -16   7   2      411.51      449.25     11.50 o
 -15   7   2      774.58      787.67     16.93 o
 -14   7   2      270.18      241.64      6.84 o
 -13   7   2      151.32      147.24      5.23 o
 -12   7   2       61.12       60.62      3.33 o
 -11   7   2       16.17       11.84      2.59 o
 -10   7   2        6.28        9.11      1.36 o
  -9   7   2        0.07        1.28      0.84 o
  -8   7   2        0.03        0.89      1.14 o
  -7   7   2       11.51       12.32      1.29 o
  -6   7   2       21.05       20.84      1.61 o
  -5   7   2       29.08       30.00      1.92 o
  -4   7   2       15.56       15.91      1.42 o
  -3   7   2      594.10      576.17     17.45 o
  -2   7   2        0.01        1.44      0.75 o
  -1   7   2       49.25       50.28      4.56 o
   0   7   2       58.89       67.51      3.16 o
   1   7   2        4.09        3.45      1.30 o
   2   7   2       12.09        9.38      1.36 o
   3   7   2      232.33      234.39      7.14 o
   4   7   2        0.65        1.18      0.88 o
   5   7   2       93.63       80.57      3.46 o
   6   7   2      309.67      308.32      6.77 o
   7   7   2      216.07      184.79      5.21 o
   8   7   2      345.68      325.98      7.80 o
   9   7   2       45.94       39.04      2.92 o
  10   7   2      150.24      131.25      5.46 o
  11   7   2        7.82        5.46      1.55 o
  12   7   2      142.85      132.88      6.02 o
  13   7   2      135.73      122.60      5.81 o
  14   7   2      122.58      129.40      6.02 o
  15   7   2        1.51        5.79      1.75 o
  16   7   2        7.10        9.41      2.84 o
  17   7   2        0.11       -0.41      2.34 o
 -18   8   2        7.88       12.74      2.67 o
 -17   8   2       35.94       36.99      3.89 o
 -16   8   2      327.84      365.23     11.48 o
 -15   8   2       10.92       15.94      2.22 o
 -14   8   2        6.32       10.54      1.98 o
 -13   8   2       17.41       10.89      2.68 o
 -12   8   2       51.61       58.41      3.71 o
 -11   8   2      122.68      123.68      5.24 o
 -10   8   2       24.19       21.71      1.95 o
  -9   8   2      170.73      168.66      5.13 o
  -8   8   2       93.21       88.61      3.13 o
  -7   8   2       44.18       51.02      2.41 o
  -6   8   2        5.97        8.59      1.28 o
  -5   8   2      396.90      404.41     11.19 o
  -4   8   2      140.81      144.57      6.21 o
  -3   8   2     1608.69     1656.95     42.47 o
  -2   8   2     1428.47     1457.14     48.90 o
  -1   8   2       19.99       25.40      1.90 o
   0   8   2      437.47      399.64     17.51 o
   1   8   2      234.48      228.78      9.00 o
   2   8   2      238.90      229.34      7.11 o
   3   8   2       14.41       18.61      1.47 o
   4   8   2       19.59       19.48      1.63 o
   5   8   2        2.96        3.26      1.08 o
   6   8   2       62.45       52.80      3.02 o
   7   8   2       10.33       13.80      1.76 o
   8   8   2      683.21      647.08     12.57 o
   9   8   2        5.23        4.46      1.53 o
  10   8   2      246.37      226.76      7.54 o
  11   8   2       11.70       18.36      2.43 o
  12   8   2      381.40      392.13     11.79 o
  13   8   2      218.14      223.43      9.40 o
  14   8   2       54.14       38.63      3.61 o
  15   8   2        7.89       13.97      2.29 o
  16   8   2        0.62        2.35      2.34 o
 -17   9   2      160.02      171.32      8.26 o
 -16   9   2       12.96       22.63      3.89 o
 -15   9   2      351.34      338.22      9.70 o
 -14   9   2      141.12      160.40      6.51 o
 -13   9   2        0.18        0.81      1.58 o
 -12   9   2        7.85        4.50      1.41 o
 -11   9   2       26.53       25.56      1.97 o
 -10   9   2       13.24       12.89      1.53 o
  -9   9   2       83.62       77.90      3.38 o
  -8   9   2       83.06       76.21      3.07 o
  -7   9   2        0.50        0.76      1.03 o
  -6   9   2       54.98       48.21      2.46 o
  -5   9   2       10.77       13.55      1.72 o
  -4   9   2      323.49      335.11     11.48 o
  -3   9   2       68.68       71.37      2.88 o
  -2   9   2       24.32       24.96      1.79 o
  -1   9   2        1.66        5.85      0.84 o
   0   9   2      169.93      158.57      5.58 o
   1   9   2       61.79       66.81      3.57 o
   2   9   2       17.15       15.19      1.39 o
   3   9   2       25.92       28.76      2.19 o
   4   9   2       10.77       10.95      1.14 o
   5   9   2        0.48        0.13      1.06 o
   6   9   2       38.00       37.08      2.67 o
   7   9   2      126.36      112.49      4.65 o
   8   9   2        7.79        7.75      1.67 o
   9   9   2       14.01       14.56      2.09 o
  10   9   2       11.14       16.38      2.33 o
  11   9   2      144.38      152.64      6.05 o
  12   9   2        0.05        5.55      1.98 o
  13   9   2      174.47      186.33      7.44 o
  14   9   2        2.29        0.21      1.84 o
  15   9   2       62.61       58.46      4.32 o
  16   9   2       14.72       16.32      3.20 o
 -17  10   2       77.02       81.46      5.83 o
 -16  10   2       71.93       75.08      5.66 o
 -15  10   2      716.31      792.68     23.68 o
 -14  10   2       30.37       31.08      3.43 o
 -13  10   2       90.66       94.57      4.74 o
 -12  10   2       15.39       10.99      2.62 o
 -11  10   2        0.00       -0.50      1.18 o
 -10  10   2        3.79        6.06      1.45 o
  -9  10   2        1.11        3.69      1.34 o
  -8  10   2        7.98       10.06      1.51 o
  -7  10   2     1043.45     1093.57     17.49 o
  -6  10   2        9.28       13.94      1.59 o
  -5  10   2       60.19       56.80      2.86 o
  -4  10   2        6.38       10.40      1.51 o
  -3  10   2      358.47      389.45     14.66 o
  -2  10   2     1568.75     1713.22     67.99 o
  -1  10   2     3984.70     4193.77    162.62 o
   0  10   2      105.36      137.49      6.01 o
   1  10   2      519.54      549.25     27.88 o
   2  10   2       17.20       18.64      1.49 o
   3  10   2        0.29        1.48      0.98 o
   4  10   2        9.57        7.26      1.37 o
   5  10   2       55.72       54.04      2.81 o
   6  10   2      113.25      103.41      4.59 o
   7  10   2     1347.71     1293.72     33.31 o
   8  10   2       26.50       28.02      2.79 o
   9  10   2       74.77       76.63      4.38 o
  10  10   2        0.07        1.56      1.62 o
  11  10   2       45.53       52.80      3.92 o
  12  10   2      464.25      486.50     16.52 o
  13  10   2      302.11      309.58      9.72 o
  14  10   2       13.04       10.90      2.75 o
  15  10   2       18.54       14.35      2.53 o
 -16  11   2      237.09      274.73      9.93 o
 -15  11   2      337.60      369.28     10.21 o
 -14  11   2      159.38      154.59      7.62 o
 -13  11   2       36.08       35.12      3.13 o
 -12  11   2       11.55       10.68      2.11 o
 -11  11   2        4.28        3.54      1.57 o
 -10  11   2        0.18        1.47      1.29 o
  -9  11   2        0.29        3.28      1.26 o
  -8  11   2      154.82      153.37      4.84 o
  -7  11   2       61.49       64.48      3.26 o
  -6  11   2       60.71       59.70      3.25 o
  -5  11   2       49.71       43.63      3.59 o
  -4  11   2        0.03        3.71      2.22 o
  -3  11   2      492.34      508.38     19.79 o
  -2  11   2       11.29       17.06      1.79 o
  -1  11   2      207.22      221.80      6.40 o
   0  11   2      108.44      102.24      4.17 o
   1  11   2        0.00        1.13      1.12 o
   2  11   2        9.18        9.85      1.33 o
   3  11   2       77.64       80.25      3.66 o
   4  11   2        0.50        1.67      1.22 o
   5  11   2       75.57       70.04      4.31 o
   6  11   2      229.54      213.39      6.80 o
   7  11   2        3.68        3.77      1.60 o
   8  11   2      290.78      286.33      8.23 o
   9  11   2       36.52       36.99      3.22 o
  10  11   2        5.30       10.25      2.10 o
  11  11   2        0.10        6.85      1.79 o
  12  11   2      260.76      257.65     10.37 o
  13  11   2        1.05        5.88      2.03 o
  14  11   2      138.61      143.01      7.51 o
 -14  12   2       28.45       34.30      3.15 o
 -13  12   2        0.85       -0.26      1.86 o
 -12  12   2        9.59        5.67      1.74 o
 -11  12   2       18.78       22.06      2.47 o
 -10  12   2       16.03       15.35      1.99 o
  -9  12   2       45.92       45.03      3.17 o
  -8  12   2        0.08        5.50      1.45 o
  -7  12   2      326.38      335.24     13.59 o
  -6  12   2      960.26      949.48     30.87 o
  -5  12   2      195.56      211.61      9.48 o
  -4  12   2       14.02       17.36      2.06 o
  -3  12   2     1162.41     1133.21     31.90 o
  -2  12   2      888.93      876.31     32.04 o
  -1  12   2       51.89       58.64      3.98 o
   0  12   2      214.52      184.73      7.36 o
   1  12   2      140.37      140.09      5.21 o
   2  12   2      101.35       93.68      3.91 o
   3  12   2      168.60      160.49      5.91 o
   4  12   2       71.06       67.37      3.74 o
   5  12   2        2.15        3.33      1.45 o
   6  12   2      511.02      507.75     15.04 o
   7  12   2        2.66       16.62      2.78 o
   8  12   2     1065.79      991.70     18.13 o
   9  12   2        8.46       13.63      2.62 o
  10  12   2       16.95       16.08      2.56 o
  11  12   2      568.05      593.43     14.25 o
  12  12   2       93.85       98.48      5.59 o
  13  12   2       22.74       20.08      3.80 o
 -13  13   2        6.19        4.63      2.96 o
 -12  13   2        4.64        4.15      2.00 o
 -11  13   2        3.77        1.00      1.50 o
 -10  13   2       34.37       34.75      3.57 o
  -9  13   2       66.04       60.61      3.94 o
  -8  13   2       75.99       87.81      4.41 o
  -7  13   2      276.52      295.72     14.66 o
  -6  13   2      103.78      113.01      5.80 o
  -5  13   2        4.67       11.60      2.29 o
  -4  13   2      271.87      261.76     13.95 o
  -3  13   2        6.76       13.53      2.36 o
  -2  13   2       11.22       10.84      2.24 o
  -1  13   2        2.02        5.64      1.72 o
   0  13   2       81.10       77.67      3.81 o
   1  13   2        9.09        8.72      1.56 o
   2  13   2       18.41       17.67      1.90 o
   3  13   2       15.43       17.04      1.96 o
   4  13   2       29.88       32.36      2.86 o
   5  13   2       63.75       54.63      3.94 o
   6  13   2        0.20        0.12      1.63 o
   7  13   2      108.50       98.72      5.45 o
   8  13   2       47.98       46.80      3.81 o
   9  13   2       21.19       20.57      3.21 o
  10  13   2        4.84        7.04      2.50 o
  11  13   2      136.68      153.09      8.21 o
 -12  14   2       13.94       13.40      2.46 o
 -11  14   2       15.19       13.79      2.65 o
 -10  14   2       38.35       40.28      4.03 o
  -9  14   2       65.42       56.51      4.31 o
  -8  14   2       17.90       17.54      2.93 o
  -7  14   2     1077.06     1168.08     40.05 o
  -6  14   2      162.86      167.22      9.37 o
  -5  14   2        2.07        4.19      1.73 o
  -4  14   2      139.72      134.29      6.84 o
  -3  14   2       22.56       28.27      3.42 o
  -2  14   2      315.56      294.95      9.73 o
  -1  14   2      829.67      748.79     18.09 o
   0  14   2      126.08      149.32      6.99 o
   1  14   2       44.72       45.98      3.89 o
   2  14   2       58.30       61.45      4.64 o
   3  14   2       10.18       11.08      2.32 o
   4  14   2        0.02        0.14      2.08 o
   5  14   2       65.94       64.92      5.57 o
   6  14   2      221.02      205.78     10.08 o
   7  14   2      829.14      811.21     32.85 o
   8  14   2       78.00       75.95      6.52 o
   9  14   2      146.52      141.71      8.13 o
  10  14   2       38.49       43.32      4.75 o
  -9  15   2        2.07        2.52      2.47 o
  -8  15   2      113.35      109.33      9.03 o
  -7  15   2       48.18       63.30      4.59 o
  -6  15   2      197.98      192.86      7.80 o
  -5  15   2      115.32      106.16      6.27 o
  -4  15   2        1.18        2.47      2.59 o
  -3  15   2      162.20      170.71      8.80 o
  -2  15   2        3.56        4.22      2.27 o
  -1  15   2      123.67      123.07      6.72 o
   0  15   2       54.81       60.31      4.63 o
   1  15   2        3.08        3.73      2.12 o
   2  15   2        0.14        3.57      1.84 o
   3  15   2       10.31       10.09      2.36 o
   4  15   2        0.03        4.34      2.35 o
   5  15   2       38.99       46.09      5.10 o
   6  15   2      224.65      203.48     10.29 o
   7  15   2       11.71       16.72      3.99 o
   8  15   2       71.52       76.17      6.57 o
  -7  16   2       35.24       40.28      4.38 o
  -6  16   2      458.22      458.61     29.29 o
  -5  16   2      261.28      262.94     12.32 o
  -4  16   2       17.20       20.14      3.81 o
  -3  16   2       97.86       89.15      6.72 o
  -2  16   2      210.61      216.21      8.86 o
  -1  16   2       50.48       61.16      4.75 o
   0  16   2       12.12        5.17      2.09 o
   1  16   2       31.70       33.68      3.82 o
   2  16   2        6.78        4.99      2.00 o
   3  16   2        1.42        9.26      2.29 o
   4  16   2       17.08        9.65      2.84 o
   5  16   2        0.45        4.43      2.79 o
 -20   1   3       43.79       46.55      5.87 o
 -19   1   3        1.97        4.27      2.17 o
 -18   1   3        2.44        5.41      1.98 o
 -17   1   3       15.95       13.93      2.57 o
 -16   1   3       17.89       17.84      2.74 o
 -15   1   3     1155.11     1142.64     23.38 o
 -14   1   3       87.48      100.04      5.22 o
 -13   1   3      304.81      305.10      8.05 o
 -12   1   3     1031.66     1032.26     27.72 o
 -11   1   3      188.78      158.36      9.27 o
 -10   1   3      559.11      549.90      8.57 o
  -9   1   3       50.29       62.35      2.44 o
  -8   1   3      137.16      123.47      3.87 o
  -7   1   3       50.91       53.68      2.70 o
  -6   1   3       65.10       70.84      3.02 o
  -5   1   3      306.65      300.21      6.36 o
  -4   1   3      547.55      536.95      9.94 o
  -3   1   3      720.28      759.80     14.08 o
  -2   1   3      785.88      812.87     18.33 o
  -1   1   3      208.82      220.40      7.92 o
   0   1   3       41.29       58.57      4.03 o
   1   1   3       40.71       36.69      1.78 o
   2   1   3        2.24        2.99      0.93 o
   3   1   3       42.86       39.62      1.96 o
   4   1   3      117.39      109.83      4.06 o
   5   1   3      273.91      283.16     11.63 o
   6   1   3      542.25      556.10     16.94 o
   7   1   3      220.00      226.78      7.74 o
   8   1   3      151.52      145.33      7.38 o
   9   1   3       13.55       15.80      2.28 o
  10   1   3      118.05      118.91      5.68 o
  11   1   3        6.10        5.88      3.12 o
  12   1   3      130.97      134.61      8.80 o
  13   1   3      117.56      101.36      7.00 o
  14   1   3        0.85        1.96      1.90 o
  15   1   3       64.87       52.20      4.49 o
  16   1   3        9.85       12.59      2.59 o
  17   1   3        0.41        7.11      2.09 o
 -20   2   3       11.59       19.52      3.95 o
 -19   2   3       66.44       75.87      6.87 o
 -18   2   3       35.44       43.06      3.94 o
 -17   2   3       34.24       44.35      3.94 o
 -16   2   3       63.12       90.58      5.57 o
 -15   2   3     1684.96     1701.22     26.94 o
 -14   2   3        3.75        2.90      2.88 o
 -13   2   3       58.05       74.81      4.42 o
 -12   2   3        9.84       15.74      1.74 o
 -11   2   3        0.01        2.12      1.44 o
 -10   2   3        7.50        4.88      1.61 o
  -9   2   3     1163.13     1178.87     28.53 o
  -8   2   3        4.33        4.43      1.04 o
  -7   2   3       82.25      111.14      4.13 o
  -6   2   3        1.81        4.54      1.08 o
  -5   2   3        1.53        1.33      0.71 o
  -4   2   3      442.12      447.78     14.20 o
  -3   2   3      290.78      319.70      8.22 o
  -2   2   3     3361.44     3854.72     63.39 o
  -1   2   3    10161.62    11742.07    114.73 o
   0   2   3       71.41       86.93      8.26 o
   1   2   3      630.02      787.94     16.11 o
   2   2   3        7.35       15.14      1.38 o
   3   2   3       89.78       76.96      2.76 o
   4   2   3       76.21      102.60      3.21 o
   5   2   3       13.80       28.96      3.05 o
   6   2   3       25.94       24.95      3.83 o
   7   2   3      296.82      281.90     11.94 o
   8   2   3       72.32       87.10      6.68 o
   9   2   3       22.31       23.81      3.83 o
  10   2   3       44.23       44.23      5.81 o
  11   2   3       91.61       96.30      6.60 o
  12   2   3      501.87      441.28     12.46 o
  13   2   3      174.78      125.43      8.93 o
  14   2   3        1.50        3.77      2.20 o
  15   2   3      106.89       96.18      6.04 o
  16   2   3       68.52       71.03      5.22 o
  17   2   3        9.76       11.21      3.03 o
 -20   3   3       21.82       16.76      4.23 o
 -19   3   3        8.82        7.65      4.08 o
 -18   3   3        3.24        3.90      2.36 o
 -17   3   3        6.92        6.61      2.55 o
 -16   3   3       14.04       25.51      2.36 o
 -15   3   3      371.01      328.11      9.61 o
 -14   3   3       39.65       26.42      2.81 o
 -13   3   3        0.30        0.26      0.88 o
 -12   3   3      581.47      581.57     12.35 o
 -11   3   3       26.58       19.99      2.88 o
 -10   3   3     1127.82     1089.85     58.20 o
  -9   3   3      239.95      205.31     11.81 o
  -8   3   3       81.94       64.82      4.09 o
  -7   3   3      155.11      152.81      7.85 o
  -6   3   3      114.34      107.58      3.63 o
  -5   3   3      100.58      109.98      3.52 o
  -4   3   3       11.67       20.20      1.90 o
  -3   3   3        9.39        6.73      1.15 o
  -2   3   3      185.10      159.29      5.39 o
  -1   3   3      589.17      597.29     15.70 o
   0   3   3      402.13      431.22     11.50 o
   1   3   3     1073.08     1084.01     17.98 o
   2   3   3      136.91      147.93      4.43 o
   3   3   3        2.73        2.42      0.82 o
   4   3   3        7.08        7.50      1.41 o
   5   3   3      144.94      145.02      4.73 o
   6   3   3      208.19      201.56     11.98 o
   7   3   3       90.22       85.83      6.68 o
   8   3   3       61.92       58.66      5.51 o
   9   3   3        4.08        3.99      1.87 o
  10   3   3      249.91      237.12      8.59 o
  11   3   3        0.97        1.82      2.25 o
  12   3   3      341.81      321.21     10.53 o
  13   3   3       51.15       48.64      4.25 o
  14   3   3       70.12       64.12      4.95 o
  15   3   3        4.94        2.00      1.57 o
  16   3   3       25.75       23.97      4.39 o
  17   3   3        3.43        9.80      3.36 o
 -19   4   3       11.25       17.51      3.95 o
 -18   4   3       22.82       23.68      4.11 o
 -17   4   3       20.42       20.26      3.74 o
 -16   4   3        2.85        4.24      1.41 o
 -15   4   3        9.16        7.22      2.07 o
 -14   4   3      146.57      115.44      6.57 o
 -13   4   3        6.55        5.99      1.83 o
 -12   4   3       14.37       12.99      1.92 o
 -11   4   3       21.13       13.70      1.52 o
 -10   4   3      125.81      129.87      5.38 o
  -9   4   3       72.20       64.31      3.12 o
  -8   4   3     4698.12     4376.80     51.53 o
  -7   4   3      136.36      143.06      3.81 o
  -6   4   3       19.69       25.58      1.91 o
  -5   4   3       41.48       44.63      2.59 o
  -4   4   3       20.60       20.39      2.28 o
  -3   4   3      319.88      288.43      6.49 o
  -2   4   3      260.98      187.03     12.38 o
  -1   4   3       48.81       49.56      4.79 o
   0   4   3      202.20      113.65      8.07 o
   1   4   3      190.25      200.67     12.17 o
   2   4   3     1931.99     2047.74     34.86 o
   3   4   3      988.08     1001.98     21.81 o
   4   4   3     2519.89     2433.61     51.63 o
   5   4   3     4356.79     4569.37     79.95 o
   6   4   3     2165.15     2178.56     50.58 o
   7   4   3       76.88       73.32      6.48 o
   8   4   3      305.66      306.36     18.58 o
   9   4   3        0.83        1.54      1.47 o
  10   4   3       21.04       22.77      3.03 o
  11   4   3       49.04       54.75      4.35 o
  12   4   3       90.71      102.72      6.08 o
  13   4   3      241.14      245.07      9.53 o
  14   4   3       19.92       15.04      2.20 o
  15   4   3       98.73      104.72      8.17 o
  16   4   3       31.77       36.25      5.36 o
  17   4   3        1.96        7.83      3.80 o
 -19   5   3       14.84       16.85      3.30 o
 -18   5   3        8.11        7.49      2.20 o
 -17   5   3       11.20       11.77      2.32 o
 -16   5   3       35.45       19.68      2.36 o
 -15   5   3      202.22      174.58      6.14 o
 -14   5   3        0.01        0.36      1.21 o
 -13   5   3        0.65        3.39      1.29 o
 -12   5   3       10.43       11.32      1.37 o
 -11   5   3        5.73        7.28      0.97 o
 -10   5   3       22.79       16.70      1.67 o
  -9   5   3      174.48      172.92      4.05 o
  -8   5   3     1392.37     1353.16     26.06 o
  -7   5   3      197.95      187.69      4.43 o
  -6   5   3       39.27       36.80      1.82 o
  -5   5   3       33.64       28.42      1.78 o
  -4   5   3        8.84       11.46      1.04 o
  -3   5   3        0.33        0.94      0.65 o
  -2   5   3       59.14       45.27      5.09 o
  -1   5   3      517.05      491.94     11.99 o
   0   5   3       43.13       39.32      3.46 o
   1   5   3      232.37      250.93      5.64 o
   2   5   3       20.76       15.61      2.49 o
   3   5   3      138.70      126.83      4.77 o
   4   5   3       26.36       30.29      1.70 o
   5   5   3      103.09       88.85      5.47 o
   6   5   3      389.83      373.77     10.62 o
   7   5   3       76.37       79.04      3.79 o
   8   5   3       70.12       62.44      4.25 o
   9   5   3       22.93       20.32      2.88 o
  10   5   3        9.38        9.03      1.70 o
  11   5   3       85.93       86.32      5.74 o
  12   5   3        8.96        8.77      1.85 o
  13   5   3       84.00       81.36      4.19 o
  14   5   3        1.45        5.93      1.59 o
  15   5   3        0.28        0.50      2.02 o
  16   5   3       10.15        7.75      3.24 o
 -19   6   3        0.57        6.26      2.81 o
 -18   6   3        3.35        4.90      2.60 o
 -17   6   3        1.41        1.68      1.63 o
 -16   6   3       87.62       79.06      4.24 o
 -15   6   3        0.05        2.70      1.22 o
 -14   6   3      127.53      113.93      4.63 o
 -13   6   3       12.69        8.99      1.86 o
 -12   6   3        0.52        0.36      0.93 o
 -11   6   3       32.59       28.21      2.11 o
 -10   6   3        1.30        3.30      0.79 o
  -9   6   3      146.97      154.34      4.08 o
  -8   6   3      148.74      155.32      4.17 o
  -7   6   3     1062.58     1023.32     22.40 o
  -6   6   3       32.21       36.99      1.61 o
  -5   6   3      509.84      489.76     12.00 o
  -4   6   3       58.76       58.86      3.99 o
  -3   6   3       53.14       45.84      3.10 o
  -2   6   3      155.27      187.73     10.56 o
  -1   6   3     1145.90     1210.09     41.51 o
   0   6   3      101.25      102.48      8.36 o
   1   6   3       38.80       43.72      2.83 o
   2   6   3        5.66        4.60      1.47 o
   3   6   3       43.29       49.30      4.87 o
   4   6   3      428.51      421.23     13.24 o
   5   6   3        2.59        2.86      1.09 o
   6   6   3      207.66      201.10      7.89 o
   7   6   3      805.01      722.74     30.84 o
   8   6   3       32.41       30.21      2.26 o
   9   6   3       11.89       12.55      1.84 o
  10   6   3       28.86       29.36      2.70 o
  11   6   3       66.71       72.15      4.40 o
  12   6   3      308.84      303.89      8.22 o
  13   6   3       24.50       15.83      2.43 o
  14   6   3       59.94       65.74      5.88 o
  15   6   3       52.08       49.47      5.10 o
  16   6   3       20.16       23.26      3.60 o
 -18   7   3        3.64        5.55      2.13 o
 -17   7   3        0.04        3.30      2.63 o
 -16   7   3       47.70       41.65      2.92 o
 -15   7   3        4.54        7.01      1.57 o
 -14   7   3       56.46       47.16      3.10 o
 -13   7   3       17.94       10.91      1.67 o
 -12   7   3        1.15        3.87      0.99 o
 -11   7   3        5.20        5.95      1.18 o
 -10   7   3      196.02      199.48      5.48 o
  -9   7   3      173.31      173.86      4.49 o
  -8   7   3      335.90      347.13      9.34 o
  -7   7   3        1.81        3.84      1.05 o
  -6   7   3        6.66       10.65      1.16 o
  -5   7   3        7.57        7.22      1.23 o
  -4   7   3       14.00       15.11      1.62 o
  -3   7   3        1.20        3.35      1.30 o
  -2   7   3        0.38        2.52      1.58 o
  -1   7   3       32.65       30.57      2.79 o
   0   7   3       35.66       43.00      3.30 o
   1   7   3       61.91       69.06      3.61 o
   2   7   3        8.03       11.84      2.05 o
   3   7   3       10.18       14.50      2.27 o
   4   7   3        0.31        3.06      1.59 o
   5   7   3       15.88       15.39      2.37 o
   6   7   3      124.63      127.11      4.49 o
   7   7   3      117.22      115.81      4.25 o
   8   7   3      271.09      263.71     18.30 o
   9   7   3        0.83        0.35      1.83 o
  10   7   3       51.89       50.95      3.51 o
  11   7   3        4.28        3.97      1.71 o
  12   7   3       51.37       56.73      3.90 o
  13   7   3        3.34        2.69      2.27 o
  14   7   3       14.53       12.16      2.06 o
  15   7   3        1.86        2.58      3.60 o
 -17   8   3       22.41       31.04      3.56 o
 -16   8   3      172.99      186.06      7.27 o
 -15   8   3       49.40       55.38      3.88 o
 -14   8   3       77.09       72.30      4.35 o
 -13   8   3        1.61       -0.93      1.90 o
 -12   8   3       11.16        8.12      1.39 o
 -11   8   3        7.65       10.11      1.54 o
 -10   8   3       94.52       91.68      4.34 o
  -9   8   3      112.63      109.40      3.93 o
  -8   8   3     2483.92     2550.65     56.07 o
  -7   8   3      365.75      383.49     11.07 o
  -6   8   3     1054.73     1051.97     41.58 o
  -5   8   3       71.61       65.10      3.45 o
  -4   8   3      172.10      143.66      6.56 o
  -3   8   3        9.35        9.68      1.41 o
  -2   8   3       93.82       87.97     10.80 o
  -1   8   3      127.01      111.44      7.92 o
   0   8   3       43.09       36.21      3.82 o
   1   8   3        1.15        3.49      1.30 o
   2   8   3      157.47      148.21      7.45 o
   3   8   3       14.33       15.92      4.46 o
   4   8   3      289.56      293.98     15.27 o
   5   8   3     1936.18     1805.94     86.67 o
   6   8   3     3629.51     3368.26    247.66 o
   7   8   3       75.30       72.61      3.30 o
   8   8   3      644.74      605.89     23.85 o
   9   8   3       20.83       19.26      2.83 o
  10   8   3        8.62        5.20      1.65 o
  11   8   3       45.94       52.15      3.79 o
  12   8   3        1.07        3.40      1.55 o
  13   8   3        7.01        5.25      1.62 o
  14   8   3        0.81        2.30      1.83 o
  15   8   3       14.45       15.94      2.93 o
 -17   9   3      107.73      107.41      7.85 o
 -16   9   3      121.23      127.14      8.92 o
 -15   9   3       10.19       16.76      2.61 o
 -14   9   3       10.45        8.74      2.12 o
 -13   9   3       92.45       94.93      5.64 o
 -12   9   3      294.94      309.11     10.11 o
 -11   9   3       44.04       46.03      3.15 o
 -10   9   3        0.05        1.50      1.04 o
  -9   9   3       11.14       10.60      1.49 o
  -8   9   3      916.84      926.69     20.23 o
  -7   9   3      755.37      774.63     23.48 o
  -6   9   3       25.91       24.56      2.48 o
  -5   9   3      114.61      103.90      7.20 o
  -4   9   3       19.81       20.39      1.66 o
  -3   9   3      530.32      512.41     30.13 o
  -2   9   3      341.55      336.41     19.28 o
  -1   9   3      820.93      785.84     45.52 o
   0   9   3      155.51      150.18      7.45 o
   1   9   3       87.72       90.70      6.48 o
   2   9   3        2.42        4.99      1.94 o
   3   9   3       71.43       59.16      4.35 o
   4   9   3       96.19       90.20      5.35 o
   5   9   3       40.68       46.45      3.82 o
   6   9   3        6.03        8.53      2.14 o
   7   9   3        0.76       -0.58      1.06 o
   8   9   3        0.21        2.07      0.87 o
   9   9   3       37.52       37.87      3.22 o
  10   9   3       32.16       34.86      3.09 o
  11   9   3       13.37        8.50      2.08 o
  12   9   3        0.08        1.17      1.49 o
  13   9   3        2.30        4.49      1.77 o
  14   9   3        0.07       -0.75      1.70 o
 -16  10   3        0.09        4.59      2.29 o
 -15  10   3      195.63      215.47      9.18 o
 -14  10   3        9.62        6.67      2.43 o
 -13  10   3        0.14        1.19      1.93 o
 -12  10   3        1.05        4.15      2.08 o
 -11  10   3        3.85        6.50      1.60 o
 -10  10   3        1.61        2.68      1.16 o
  -9  10   3       52.43       58.97      3.14 o
  -8  10   3        0.09        2.84      1.26 o
  -7  10   3      936.71      990.36     21.90 o
  -6  10   3      443.28      448.65     19.19 o
  -5  10   3        2.23        1.00      0.70 o
  -4  10   3        0.18        3.59      1.55 o
  -3  10   3      390.41      350.37      8.88 o
  -2  10   3      375.89      359.70     17.63 o
  -1  10   3       83.97       83.82      4.44 o
   0  10   3       46.56       48.40      4.47 o
   1  10   3        3.30        7.51      2.74 o
   2  10   3      208.70      194.50     12.39 o
   3  10   3       90.01       92.24      5.78 o
   4  10   3        0.30        2.50      1.55 o
   5  10   3       10.48       10.83      2.51 o
   6  10   3      105.19      101.48      4.39 o
   7  10   3      773.55      738.73     21.24 o
   8  10   3       67.16       67.83      4.01 o
   9  10   3       74.61       71.59      4.16 o
  10  10   3       86.88       78.60      4.61 o
  11  10   3        6.34        7.94      2.31 o
  12  10   3        1.77        2.15      1.91 o
  13  10   3       36.71       47.56      4.51 o
 -15  11   3       82.98       91.27      6.62 o
 -14  11   3       11.26       11.43      2.41 o
 -13  11   3       13.90       12.87      2.50 o
 -12  11   3       28.56       30.30      3.26 o
 -11  11   3        0.17        2.21      1.49 o
 -10  11   3        3.25        3.24      1.18 o
  -9  11   3       34.88       37.92      2.77 o
  -8  11   3      275.49      283.34      8.35 o
  -7  11   3       27.43       35.39      2.93 o
  -6  11   3      182.20      188.76     12.26 o
  -5  11   3       46.27       47.48      4.46 o
  -4  11   3      111.96      100.91      7.05 o
  -3  11   3      175.32      156.18      8.73 o
  -2  11   3        2.95        3.27      1.44 o
  -1  11   3        0.41        3.41      1.32 o
   0  11   3       53.36       43.26      3.82 o
   1  11   3       87.05       75.93      7.49 o
   2  11   3        3.16        3.23      1.47 o
   3  11   3       20.46       14.24      2.74 o
   4  11   3       17.03       24.61      3.39 o
   5  11   3       83.27       82.14      5.85 o
   6  11   3       39.67       40.32      4.45 o
   7  11   3        1.44        3.63      2.07 o
   8  11   3      194.91      179.50      8.07 o
   9  11   3        2.14        3.55      2.24 o
  10  11   3        0.38        0.42      2.02 o
  11  11   3        7.64        4.47      2.59 o
  12  11   3       54.33       52.74      5.02 o
 -14  12   3      116.54      139.93      7.04 o
 -13  12   3        9.63       10.44      2.83 o
 -12  12   3        0.50        5.21      3.05 o
 -11  12   3       14.97       17.11      2.44 o
 -10  12   3       28.65       29.79      2.75 o
  -9  12   3      299.79      299.05     10.09 o
  -8  12   3      545.91      537.71     17.07 o
  -7  12   3      293.47      304.81     14.94 o
  -6  12   3      531.04      533.39     22.41 o
  -5  12   3       16.67       14.85      2.61 o
  -4  12   3      116.35      104.73      5.19 o
  -3  12   3      262.03      229.44     10.99 o
  -2  12   3      713.51      610.01     30.86 o
  -1  12   3       30.25       37.14      3.32 o
   0  12   3      159.62      152.51     12.39 o
   1  12   3        3.52        5.99      2.35 o
   2  12   3        1.27        5.90      2.08 o
   3  12   3        0.60        3.64      2.08 o
   4  12   3        2.32        4.38      2.20 o
   5  12   3      307.12      297.18     22.76 o
   6  12   3     1203.41     1064.67     54.74 o
   7  12   3       31.35       39.80      4.86 o
   8  12   3      158.53      136.12     14.41 o
   9  12   3        0.11        5.27      2.07 o
  10  12   3        7.56        5.78      2.47 o
  11  12   3       22.91       27.19      3.71 o
 -12  13   3       22.86       18.82      2.74 o
 -11  13   3       10.34       11.95      2.60 o
 -10  13   3        9.83       14.44      2.82 o
  -9  13   3        0.27        2.53      1.67 o
  -8  13   3      110.14      124.29      6.84 o
  -7  13   3      525.27      529.20     24.64 o
  -6  13   3       15.60       18.85      2.83 o
  -5  13   3       35.98       40.03      4.13 o
  -4  13   3      343.18      300.15     11.80 o
  -3  13   3      118.19      107.84      5.58 o
  -2  13   3        0.01        5.63      1.92 o
  -1  13   3      250.17      228.85     12.85 o
   0  13   3      172.81      153.44      6.80 o
   1  13   3        1.72        2.93      2.02 o
   2  13   3        0.14        0.49      2.30 o
   3  13   3       13.44       12.59      2.79 o
   4  13   3        7.90        7.62      2.70 o
   5  13   3       15.03       16.15      3.10 o
   6  13   3        1.65        0.46      2.30 o
   7  13   3       15.33        9.76      3.31 o
   8  13   3        3.68        1.28      3.11 o
   9  13   3       46.37       42.09      4.51 o
 -10  14   3        0.10        3.13      2.02 o
  -9  14   3       31.82       35.44      3.96 o
  -8  14   3       18.94       24.01      2.96 o
  -7  14   3      249.57      252.22      9.51 o
  -6  14   3      370.86      373.39     12.27 o
  -5  14   3       97.36       81.25      5.97 o
  -4  14   3      127.85      117.37      7.46 o
  -3  14   3      248.48      221.04     10.95 o
  -2  14   3      328.71      284.33      9.59 o
  -1  14   3      319.25      254.25      8.98 o
   0  14   3        8.05       11.06      2.23 o
   1  14   3       31.61       39.21      4.47 o
   2  14   3       21.57       24.21      4.68 o
   3  14   3       77.99       73.28      5.82 o
   4  14   3       14.76       18.81      3.44 o
   5  14   3        4.63        5.21      2.02 o
   6  14   3        7.41        6.89      2.57 o
   7  14   3      189.80      176.69      9.68 o
  -8  15   3       36.44       38.67      4.19 o
  -7  15   3        1.13        2.03      2.32 o
  -6  15   3      121.64      117.71      7.99 o
  -5  15   3       34.34       24.88      3.60 o
  -4  15   3       12.90       12.91      3.31 o
  -3  15   3        7.55        7.99      3.03 o
  -2  15   3        0.26        4.11      2.64 o
  -1  15   3       18.57       12.52      2.48 o
   0  15   3       23.10       15.58      2.70 o
   1  15   3       11.00       12.51      3.30 o
   2  15   3       23.94       23.65      3.52 o
   3  15   3        4.95        3.92      2.47 o
   4  15   3        8.69        3.99      2.34 o
   5  15   3        1.45        2.58      2.45 o
  -2  16   3      565.01      506.51     26.51 o
  -1  16   3        5.00       26.60      4.45 o
 -19   0   4       47.94       56.89     11.98 o
 -18   0   4       85.48       98.02      8.63 o
 -17   0   4      266.99      288.79     34.43 o
 -16   0   4        5.43       18.82      5.99 o
 -15   0   4      499.41      561.91     30.94 o
 -14   0   4     1165.48     1142.79     43.91 o
 -13   0   4      162.31      167.68     14.97 o
 -12   0   4      190.56      203.61     15.97 o
 -11   0   4        2.51        7.98      3.99 o
 -10   0   4      493.97      480.07     22.96 o
  -9   0   4      340.27      323.19     13.04 o
  -8   0   4     3629.63     3456.52     73.36 o
  -7   0   4        0.85        5.28      2.40 o
  -6   0   4      570.07      542.56     16.19 o
  -5   0   4       97.76      112.28      7.49 o
  -4   0   4      932.45      874.90     21.45 o
  -3   0   4      269.02      223.42     15.97 o
  -2   0   4     1766.30     2081.97     54.89 o
  -1   0   4      386.22      421.36     12.10 o
   0   0   4      685.71      859.77     18.69 o
   1   0   4      196.52      205.05      8.25 o
   2   0   4        7.28        8.32      1.87 o
   3   0   4        0.55        4.12      1.43 o
   4   0   4     1545.10     1573.18     26.51 o
   5   0   4     6506.51     6855.05    205.10 o
   6   0   4     3576.40     3738.76     87.83 o
   7   0   4      717.13      704.64     30.94 o
   8   0   4      256.25      258.50     18.96 o
   9   0   4       69.83       73.86     10.98 o
  10   0   4        2.33        3.99      4.99 o
  11   0   4       22.59       25.95      5.99 o
  12   0   4      163.01      136.74     13.97 o
  13   0   4       31.60       27.95      6.99 o
  14   0   4        3.49        4.99      3.99 o
  15   0   4       13.91       16.97      4.79 o
 -19   1   4        1.36       -0.71      2.46 o
 -18   1   4       62.57       82.45      7.91 o
 -17   1   4       24.85       16.50      3.62 o
 -16   1   4      166.04      139.84      8.61 o
 -15   1   4       18.79       18.95      3.62 o
 -14   1   4      270.52      274.98     14.23 o
 -13   1   4      135.85      131.74      9.51 o
 -12   1   4       78.11       69.45      4.57 o
 -11   1   4      347.73      325.08     14.89 o
 -10   1   4       14.86       13.17      2.46 o
  -9   1   4       25.20       23.41      4.34 o
  -8   1   4      561.17      552.20     11.96 o
  -7   1   4      496.67      476.08     10.81 o
  -6   1   4       19.76       23.63      2.64 o
  -5   1   4       11.82       12.82      1.69 o
  -4   1   4      142.84      143.89      6.46 o
  -3   1   4      197.89      166.69      4.61 o
  -2   1   4      483.58      557.41     12.92 o
  -1   1   4      119.79      112.81      5.35 o
   0   1   4      480.70      509.69      9.57 o
   1   1   4        5.84        5.51      1.15 o
   2   1   4       81.16       82.90      3.19 o
   3   1   4        1.27        2.04      0.79 o
   4   1   4       65.83       64.79      3.16 o
   5   1   4        0.21        8.10      2.31 o
   6   1   4      341.42      347.34     14.82 o
   7   1   4      105.89      113.30      8.47 o
   8   1   4      132.96      138.13      9.51 o
   9   1   4       55.00       56.22      5.97 o
  10   1   4       44.70       46.26      5.65 o
  11   1   4      147.58      148.43     10.22 o
  12   1   4       24.42       16.30      4.06 o
  13   1   4      103.13      101.68      8.80 o
  14   1   4        2.15        2.64      3.14 o
  15   1   4       10.45       10.64      2.68 o
 -19   2   4        0.41        6.32      2.62 o
 -18   2   4        0.94        0.50      2.55 o
 -17   2   4       11.09       12.89      4.49 o
 -16   2   4        3.27        3.66      2.30 o
 -15   2   4       54.49       56.71      5.50 o
 -14   2   4        0.29        0.22      1.83 o
 -13   2   4       27.45       12.01      4.60 o
 -12   2   4        3.13        2.68      0.92 o
 -11   2   4       23.23       18.85      2.21 o
 -10   2   4       30.28       24.04      2.27 o
  -9   2   4      416.27      396.24      9.33 o
  -8   2   4        7.03        8.95      1.43 o
  -7   2   4      537.85      522.59      9.85 o
  -6   2   4       38.50       30.73      2.71 o
  -5   2   4        8.04        9.22      1.40 o
  -4   2   4       56.22       48.84      2.89 o
  -3   2   4        7.70        7.86      1.23 o
  -2   2   4       90.11      111.87      5.18 o
  -1   2   4      408.38      437.02     10.96 o
   0   2   4        9.94       13.79      2.09 o
   1   2   4       48.39       51.46      3.04 o
   2   2   4        7.40        8.59      1.24 o
   3   2   4      156.61      154.62      4.27 o
   4   2   4        2.64        5.13      1.38 o
   5   2   4      514.12      532.19     10.47 o
   6   2   4      157.44      162.84      7.86 o
   7   2   4      199.62      196.69     17.47 o
   8   2   4        4.24        1.12      5.49 o
   9   2   4        0.51        2.00      2.12 o
  10   2   4        2.89        7.21      3.12 o
  11   2   4        0.05        1.50      2.82 o
  12   2   4        1.29        1.66      3.12 o
  13   2   4       19.82       20.79      3.27 o
  14   2   4       31.51       32.44      4.31 o
  15   2   4        3.55        4.72      2.20 o
 -19   3   4        4.95        2.38      3.62 o
 -18   3   4        3.20        1.81      2.28 o
 -17   3   4        6.10        5.37      2.91 o
 -16   3   4      206.86      181.50      9.98 o
 -15   3   4      175.43      183.68      9.76 o
 -14   3   4       80.28       80.26      6.29 o
 -13   3   4      113.27      109.81      7.09 o
 -12   3   4      334.92      336.87     16.12 o
 -11   3   4      128.34      106.44      5.72 o
 -10   3   4      245.99      219.40      6.39 o
  -9   3   4      370.18      333.76     11.09 o
  -8   3   4      729.49      658.67     12.11 o
  -7   3   4        8.78        8.58      1.29 o
  -6   3   4       15.91       13.03      1.57 o
  -5   3   4       83.41       77.03      3.77 o
  -4   3   4      112.29      113.98      4.43 o
  -3   3   4       20.15       18.34      1.96 o
  -2   3   4      186.56      220.44      6.17 o
  -1   3   4        1.81        5.36      2.16 o
   0   3   4        2.96        8.76      1.90 o
   1   3   4        0.00        1.10      1.22 o
   2   3   4       50.56       51.28      2.90 o
   3   3   4       10.13       10.89      1.57 o
   4   3   4       17.17       17.22      1.82 o
   5   3   4       10.60       11.66      1.88 o
   6   3   4      381.91      366.29     10.56 o
   7   3   4      428.80      432.40     13.97 o
   8   3   4       36.23       35.83      4.20 o
   9   3   4       16.62       14.90      7.49 o
  10   3   4        5.12        9.38      3.32 o
  11   3   4        8.93        8.08      2.32 o
  12   3   4       62.37       58.88      5.15 o
  13   3   4        4.68       12.92      2.81 o
  14   3   4       14.69       11.34      2.51 o
  15   3   4        1.07        1.25      2.74 o
 -18   4   4       42.77       48.35      5.70 o
 -17   4   4       41.15       36.69      5.02 o
 -16   4   4       44.94       44.61      5.36 o
 -15   4   4       27.88       34.29      4.62 o
 -14   4   4      199.55      210.75     10.49 o
 -13   4   4        9.98       13.15      5.60 o
 -12   4   4       12.87       11.69      2.15 o
 -11   4   4        3.04        1.71      1.74 o
 -10   4   4       49.35       35.38      5.82 o
  -9   4   4      163.50      135.23     10.64 o
  -8   4   4     2135.00     2029.30     35.35 o
  -7   4   4      208.30      201.05      7.09 o
  -6   4   4       27.51       31.37      2.12 o
  -5   4   4       68.79       71.70      3.15 o
  -4   4   4        0.83        3.40      1.34 o
  -3   4   4       73.65       98.47      4.09 o
  -2   4   4     1049.06     1105.04     16.25 o
  -1   4   4      149.92      136.03      7.36 o
   0   4   4      196.41      218.20      8.90 o
   1   4   4        8.58       13.57      2.02 o
   2   4   4        0.92        2.25      1.17 o
   3   4   4       20.71       17.25      1.50 o
   4   4   4      284.58      275.46      6.28 o
   5   4   4     2300.73     2320.17     34.47 o
   6   4   4     2714.45     2789.38     64.54 o
   7   4   4      211.62      215.20      9.80 o
   8   4   4      166.29      166.58      7.85 o
   9   4   4       78.76       77.46      5.23 o
  10   4   4        2.66        4.36      3.06 o
  11   4   4       11.74       11.45      2.84 o
  12   4   4      167.28      163.90     11.67 o
  13   4   4       65.93       78.50      5.88 o
  14   4   4        0.06        2.09      2.08 o
  15   4   4        0.27        1.92      2.46 o
 -18   5   4       78.25       95.69      6.55 o
 -17   5   4       53.43       47.01      4.64 o
 -16   5   4       78.60       82.92      5.82 o
 -15   5   4       14.70       24.09      3.75 o
 -14   5   4       48.95       53.08      4.60 o
 -13   5   4        8.97        9.03      1.99 o
 -12   5   4      124.19      107.31      5.43 o
 -11   5   4       11.29       10.11      1.30 o
 -10   5   4      392.66      358.29      7.48 o
  -9   5   4       92.30       91.82      3.86 o
  -8   5   4      214.23      208.99      5.80 o
  -7   5   4      489.96      492.36      9.04 o
  -6   5   4        0.06       -0.67      0.89 o
  -5   5   4       68.32       70.25      2.79 o
  -4   5   4        7.86        8.25      1.50 o
  -3   5   4       86.10       91.16      6.67 o
  -2   5   4        3.70        6.15      2.08 o
  -1   5   4       30.99       30.14      4.03 o
   0   5   4       54.76       59.37      5.19 o
   1   5   4        1.64        1.79      1.36 o
   2   5   4       97.83       88.33      4.90 o
   3   5   4        0.05       -1.36      1.83 o
   4   5   4        1.58       -0.66      0.80 o
   5   5   4       36.33       35.00      2.03 o
   6   5   4       20.26       19.24      2.45 o
   7   5   4       67.64       69.71      4.07 o
   8   5   4        2.07        2.87      1.81 o
   9   5   4       35.95       37.44      3.56 o
  10   5   4        7.11        5.99      2.02 o
  11   5   4       57.55       56.10      4.55 o
  12   5   4       13.04       18.12      2.92 o
  13   5   4      161.16      149.71      8.12 o
  14   5   4        3.55        4.17      2.74 o
 -18   6   4        2.19        2.41      2.06 o
 -17   6   4       53.41       67.56      5.14 o
 -16   6   4       15.06       20.16      2.56 o
 -15   6   4       20.42       19.11      2.46 o
 -14   6   4       60.39       66.00      4.61 o
 -13   6   4        2.33        2.10      1.45 o
 -12   6   4        0.30        0.56      2.44 o
 -11   6   4      117.11      103.80      5.53 o
 -10   6   4      156.26      155.37      4.90 o
  -9   6   4     1446.99     1412.67     23.94 o
  -8   6   4        2.61        4.31      1.28 o
  -7   6   4     1227.27     1214.07     18.42 o
  -6   6   4      654.84      614.73     25.81 o
  -5   6   4      233.03      234.45     10.27 o
  -4   6   4      706.62      690.88     28.82 o
  -3   6   4        4.85       13.32      2.69 o
  -2   6   4      206.41      212.90      9.85 o
  -1   6   4      710.78      791.39     43.51 o
   0   6   4      106.87      116.01      5.99 o
   1   6   4      142.50      155.37      8.22 o
   2   6   4        8.97        8.57      1.47 o
   3   6   4       63.58       62.04      5.38 o
   4   6   4      235.19      230.52      7.27 o
   5   6   4      950.80      849.71     47.09 o
   6   6   4      114.15      117.03      5.95 o
   7   6   4      781.09      785.02     31.83 o
   8   6   4       11.88       13.71      2.57 o
   9   6   4        2.13        1.96      2.16 o
  10   6   4       87.27       82.41      6.33 o
  11   6   4        0.02       -1.22      1.72 o
  12   6   4       10.64        9.03      2.59 o
  13   6   4        7.21        3.24      2.07 o
  14   6   4       10.14        6.71      3.52 o
 -17   7   4        6.33        6.78      3.89 o
 -16   7   4      116.40      133.31      6.01 o
 -15   7   4       55.52       54.16      3.90 o
 -14   7   4       45.09       45.76      3.59 o
 -13   7   4       46.85       49.05      4.14 o
 -12   7   4        4.18        5.54      1.45 o
 -11   7   4      268.48      259.78      9.79 o
 -10   7   4      258.11      255.34      6.60 o
  -9   7   4      498.01      507.52     11.68 o
  -8   7   4      732.46      710.26     10.63 o
  -7   7   4      317.36      323.90     11.73 o
  -6   7   4        5.61        6.61      1.30 o
  -5   7   4       10.25        9.01      1.58 o
  -4   7   4      142.96      137.94      5.57 o
  -3   7   4      597.80      566.37     27.80 o
  -2   7   4      334.29      300.03     18.33 o
  -1   7   4      415.24      419.16     24.92 o
   0   7   4      320.48      303.79     17.00 o
   1   7   4        2.94        6.35      2.15 o
   2   7   4      135.77      141.01      8.06 o
   3   7   4       19.31       19.16      3.17 o
   4   7   4        0.06        0.22      1.01 o
   5   7   4        0.44       -0.37      0.85 o
   6   7   4       14.12       14.20      2.06 o
   7   7   4        9.20       10.43      1.96 o
   8   7   4       70.78       58.74      5.22 o
   9   7   4       25.47       30.46      4.19 o
  10   7   4        8.41       11.02      3.17 o
  11   7   4       29.49       38.03      4.61 o
  12   7   4      125.47      125.34      6.93 o
  13   7   4        1.70        5.35      2.73 o
 -16   8   4       57.28       64.21      4.22 o
 -15   8   4       19.86       20.01      2.52 o
 -14   8   4        0.05        2.05      1.45 o
 -13   8   4        3.03        2.68      1.71 o
 -12   8   4       30.17       27.03      2.41 o
 -11   8   4       10.27       13.53      2.17 o
 -10   8   4       72.73       65.28      3.13 o
  -9   8   4       17.96       21.66      2.01 o
  -8   8   4      304.82      299.38      8.30 o
  -7   8   4      330.19      332.68     10.15 o
  -6   8   4      360.08      234.48     58.07 o
  -5   8   4       85.23       78.89      4.90 o
  -4   8   4      254.77      223.12     12.26 o
  -3   8   4      586.37      517.82     23.48 o
  -2   8   4      440.45      373.79     24.92 o
  -1   8   4        0.06        5.90      2.15 o
   0   8   4      127.21      104.78      5.73 o
   1   8   4       52.11       51.85      4.25 o
   2   8   4        1.89        2.63      3.85 o
   3   8   4      300.63      261.44     18.81 o
   4   8   4       15.64       16.08      2.31 o
   5   8   4       67.44       54.87      4.94 o
   6   8   4      395.53      364.84     19.21 o
   7   8   4        2.76        4.66      1.86 o
   8   8   4        9.02        9.14      2.21 o
   9   8   4       16.12       15.17      3.44 o
  10   8   4        3.95        6.44      2.72 o
  11   8   4      163.05      187.40      8.59 o
  12   8   4      132.73      162.42      8.01 o
  13   8   4       51.65       54.86      5.19 o
 -15   9   4        1.15        2.11      2.61 o
 -14   9   4       19.31       21.49      3.05 o
 -13   9   4        0.67        4.74      2.72 o
 -12   9   4        3.59        2.44      1.26 o
 -11   9   4       39.46       36.52      2.87 o
 -10   9   4      102.76      104.12      4.33 o
  -9   9   4      178.90      176.38      8.46 o
  -8   9   4        1.17        1.23      1.62 o
  -7   9   4       97.82      102.56      5.97 o
  -6   9   4        2.07        3.36      2.74 o
  -5   9   4       19.18       17.18      2.59 o
  -4   9   4      119.40      102.11      6.91 o
  -3   9   4       21.80       20.62      2.73 o
  -2   9   4       72.75       65.78      4.48 o
  -1   9   4       15.79       11.98      2.20 o
   0   9   4       22.64       15.48      2.71 o
   1   9   4        1.90        1.50      2.47 o
   2   9   4       11.87        8.14      2.64 o
   3   9   4       34.48       26.16      4.28 o
   4   9   4       21.03       14.11      3.04 o
   5   9   4        0.01       -1.93      2.16 o
   6   9   4       41.16       42.77      3.67 o
   7   9   4        3.71        3.89      1.88 o
   8   9   4        0.75        1.40      1.84 o
   9   9   4       48.70       55.01      4.66 o
  10   9   4        1.36        3.28      1.98 o
  11   9   4       26.45       31.12      3.75 o
  12   9   4        0.61        2.03      2.35 o
 -14  10   4       64.00       67.18      4.93 o
 -13  10   4        1.00        1.56      1.93 o
 -12  10   4        4.04        7.15      2.10 o
 -11  10   4       67.88       65.90      4.01 o
 -10  10   4       72.51       72.47      3.93 o
  -9  10   4      683.67      669.20     20.69 o
  -8  10   4       60.96       63.82      3.79 o
  -7  10   4      228.45      227.26      8.10 o
  -6  10   4      429.61      431.81     16.28 o
  -5  10   4      342.19      282.92     30.12 o
  -4  10   4      367.99      342.10     27.66 o
  -3  10   4       52.11       55.29      4.02 o
  -2  10   4        8.83        5.56      2.59 o
  -1  10   4        6.32        7.60      2.20 o
   0  10   4       42.55       39.48      8.36 o
   1  10   4        0.73        3.59      2.05 o
   2  10   4        8.93       12.13      3.07 o
   3  10   4       20.21       19.27      3.46 o
   4  10   4      552.68      489.45     34.67 o
   5  10   4      250.85      210.66     16.28 o
   6  10   4       11.46       10.41      1.98 o
   7  10   4      177.83      167.37      8.95 o
   8  10   4        8.93       12.89      2.63 o
   9  10   4        0.01        4.33      1.98 o
  10  10   4       94.56       81.05      5.83 o
  11  10   4        0.82        3.37      2.16 o
 -13  11   4        4.57        6.33      1.96 o
 -12  11   4        4.60        4.54      1.98 o
 -11  11   4      214.81      210.00      8.52 o
 -10  11   4      172.26      178.08      7.10 o
  -9  11   4      193.20      190.85      7.21 o
  -8  11   4      222.99      202.55      8.33 o
  -7  11   4       17.86       17.22      2.75 o
  -6  11   4       25.17       24.93      3.30 o
  -5  11   4       72.68       72.09      5.40 o
  -4  11   4       76.12       69.62      6.41 o
  -3  11   4      107.86      104.71      9.47 o
  -2  11   4       77.08       64.87      5.47 o
  -1  11   4       43.53       43.52      5.65 o
   0  11   4      119.42      109.19      9.22 o
   1  11   4       16.68       18.79      3.03 o
   2  11   4      154.53      142.72      7.46 o
   3  11   4       40.77       39.60      6.77 o
   4  11   4        4.20       10.41      2.79 o
   5  11   4       12.10       14.53      3.03 o
   6  11   4       95.01       86.74      9.51 o
   7  11   4        8.39        6.34      2.60 o
   8  11   4        0.51        0.37      2.13 o
   9  11   4        8.82        8.54      3.46 o
  10  11   4        0.27        0.39      2.31 o
 -12  12   4       15.40       16.09      2.68 o
 -11  12   4       10.00        9.94      2.59 o
 -10  12   4       40.77       35.52      3.46 o
  -9  12   4        4.74        4.72      1.86 o
  -8  12   4       15.73       13.77      2.25 o
  -7  12   4       24.13       19.73      2.83 o
  -6  12   4        6.81        7.60      2.64 o
  -5  12   4        0.43        3.65      1.90 o
  -4  12   4        4.01        4.28      2.08 o
  -3  12   4       74.95       64.55      8.21 o
  -2  12   4      110.44       95.25      9.22 o
  -1  12   4        8.74       12.75      3.17 o
   0  12   4      272.12      218.54     12.97 o
   1  12   4       60.72       66.30     13.11 o
   2  12   4        3.94       11.85      2.40 o
   3  12   4      320.14      289.21     24.78 o
   4  12   4       28.01       25.28      4.47 o
   5  12   4       26.78       26.49      4.05 o
   6  12   4       86.83       90.12      8.01 o
   7  12   4        0.14       -3.78      2.08 o
   8  12   4       36.16       32.35      4.22 o
 -10  13   4        1.06        1.82      3.03 o
  -9  13   4       46.70       43.85      4.28 o
  -8  13   4       34.55       29.54      3.33 o
  -7  13   4        6.04        4.96      2.00 o
  -6  13   4       19.23       18.58      3.45 o
  -5  13   4        2.10        3.99      2.64 o
  -4  13   4       11.02       15.95      3.46 o
  -3  13   4        0.74        1.07      2.46 o
  -2  13   4       39.20       40.96      7.54 o
  -1  13   4        0.31        3.84      2.16 o
   0  13   4        3.33        0.31      1.90 o
   1  13   4        0.87        4.81      2.74 o
   2  13   4        4.80        4.48      2.17 o
   3  13   4       14.70       13.43      3.14 o
   4  13   4        9.60       10.57      2.76 o
   5  13   4       20.85       18.63      4.75 o
   6  13   4        8.85        4.99      3.17 o
  -7  14   4        6.33        7.47      2.47 o
  -6  14   4        2.36        4.26      2.17 o
  -5  14   4        1.10        2.61      2.64 o
  -4  14   4       22.18       20.20      3.62 o
  -3  14   4       58.34       57.90      6.13 o
  -2  14   4       77.79       78.45      7.39 o
  -1  14   4      158.86      151.92     12.65 o
   0  14   4        5.85       11.48      2.68 o
   1  14   4      137.09      129.01      7.59 o
   2  14   4       20.77       31.35      3.89 o
   3  14   4        1.68        5.79      2.47 o
   4  14   4       72.95       56.58      6.86 o
 -17   1   5        1.63        1.81      3.83 o
 -16   1   5        4.68        4.99      3.32 o
 -15   1   5        0.01        2.81      3.83 o
 -14   1   5        0.00        2.00      2.82 o
 -13   1   5       26.89       27.78      4.55 o
 -12   1   5      130.54      132.07      9.51 o
 -11   1   5       45.20       44.25      5.33 o
 -10   1   5     1310.71     1327.52     25.34 o
  -9   1   5     1043.74     1029.69     18.89 o
  -8   1   5      100.83      107.31      5.78 o
  -7   1   5        8.34       12.90      2.34 o
  -6   1   5       35.76       33.61      3.46 o
  -5   1   5        2.44        3.84      1.23 o
  -4   1   5       50.35       57.26      3.34 o
  -3   1   5       63.75       74.36      4.30 o
  -2   1   5       85.65       98.27      4.74 o
  -1   1   5       41.40       39.16      3.04 o
   0   1   5        1.33        1.21      1.53 o
   1   1   5        0.75        1.03      1.35 o
   2   1   5       40.39       41.68      3.11 o
   3   1   5        6.97        8.88      1.76 o
   4   1   5      135.74      134.74      4.72 o
   5   1   5       33.00       39.51      2.98 o
   6   1   5       42.71       42.08      3.70 o
   7   1   5      342.31      353.15     12.75 o
   8   1   5      114.02      115.50      7.62 o
   9   1   5      106.92      111.49      8.07 o
  10   1   5       17.55       18.74      6.99 o
  11   1   5        0.10        4.54      3.83 o
  12   1   5        0.40       -1.00      2.82 o
  13   1   5        3.01        3.77      3.12 o
 -17   2   5       23.00       21.42      5.49 o
 -16   2   5      110.31      120.71     10.92 o
 -15   2   5        2.72        6.99      3.83 o
 -14   2   5        7.47       11.89      3.83 o
 -13   2   5       12.94       10.48      3.53 o
 -12   2   5       35.38       31.56      4.62 o
 -11   2   5      257.79      241.82     10.10 o
 -10   2   5      442.34      412.45     13.23 o
  -9   2   5     3953.48     3863.29     51.02 o
  -8   2   5        3.65       13.90      3.89 o
  -7   2   5     1823.69     1861.24     24.13 o
  -6   2   5       20.18       25.57      2.77 o
  -5   2   5      227.06      223.55      6.59 o
  -4   2   5        3.37        4.58      1.64 o
  -3   2   5        0.51        1.36      1.32 o
  -2   2   5        3.99        4.13      1.98 o
  -1   2   5       25.06       16.43      2.12 o
   0   2   5       33.63       36.19      2.94 o
   1   2   5       43.84       47.83      3.33 o
   2   2   5        0.68        3.35      1.74 o
   3   2   5       42.99       53.35      3.78 o
   4   2   5     1581.31     1663.14     27.45 o
   5   2   5     5382.87     5740.90     67.57 o
   6   2   5      731.81      708.35     24.16 o
   7   2   5      159.85      160.54      9.02 o
   8   2   5       11.85        9.13      2.79 o
   9   2   5        8.25        5.13      2.46 o
  10   2   5        9.88        7.29      2.64 o
  11   2   5        5.90        9.38      3.32 o
  12   2   5       24.30       43.79      6.99 o
  13   2   5       71.58       90.23      7.81 o
 -17   3   5        2.03        3.90      3.83 o
 -16   3   5        0.45       -1.50      2.82 o
 -15   3   5        4.37        4.79      3.32 o
 -14   3   5       13.21       10.25      3.83 o
 -13   3   5        0.27        2.00      2.82 o
 -12   3   5        5.26        3.63      1.87 o
 -11   3   5      276.09      253.89     10.34 o
 -10   3   5      170.29      167.90      7.27 o
  -9   3   5     1857.41     1761.35     42.64 o
  -8   3   5        3.47        3.24      2.07 o
  -7   3   5        0.51        0.64      1.48 o
  -6   3   5       75.08       73.46      3.88 o
  -5   3   5       32.34       33.07      4.11 o
  -4   3   5       13.44       16.25      2.02 o
  -3   3   5       36.83       30.54      2.61 o
  -2   3   5        0.06        2.57      1.35 o
  -1   3   5       26.25       32.41      3.60 o
   0   3   5      175.23      188.02      7.09 o
   1   3   5       25.01       35.23      2.94 o
   2   3   5      188.37      204.64      7.38 o
   3   3   5        9.85        6.88      3.89 o
   4   3   5       29.63       31.01      3.93 o
   5   3   5        5.61        8.11      2.21 o
   6   3   5      160.63      167.29      7.83 o
   7   3   5       65.87       61.61      5.70 o
   8   3   5        0.37        2.78      2.46 o
   9   3   5       78.06       72.12      6.51 o
  10   3   5        0.32        0.46      2.46 o
  11   3   5        3.96        9.40      3.15 o
  12   3   5        1.39        2.00      2.38 o
 -17   4   5        7.65        4.22      3.95 o
 -16   4   5       37.96       40.97      5.12 o
 -15   4   5       31.17       27.89      4.39 o
 -14   4   5       19.50       14.52      3.87 o
 -13   4   5       58.22       56.92      4.60 o
 -12   4   5      115.93      109.68      6.07 o
 -11   4   5       81.71       69.96      4.52 o
 -10   4   5        0.55        3.96      2.07 o
  -9   4   5       24.32       26.00      2.93 o
  -8   4   5       76.16       64.40      7.43 o
  -7   4   5       40.55       35.98      3.05 o
  -6   4   5       10.99        8.65      2.26 o
  -5   4   5      149.11      143.68      5.57 o
  -4   4   5        0.27        1.73      1.35 o
  -3   4   5       16.51       28.23      2.63 o
  -2   4   5        3.23        2.04      1.38 o
  -1   4   5       22.65       24.63      2.23 o
   0   4   5        3.51        0.79      2.40 o
   1   4   5       15.26       16.93      2.84 o
   2   4   5        0.60        1.25      1.65 o
   3   4   5      258.07      281.15      8.52 o
   4   4   5       41.60       47.20      3.63 o
   5   4   5      174.91      188.33      6.84 o
   6   4   5      218.01      231.27      9.08 o
   7   4   5       46.80       48.55      5.12 o
   8   4   5       10.85       11.98      2.88 o
   9   4   5        7.50        5.27      2.88 o
  10   4   5        0.41        0.04      1.78 o
  11   4   5       68.95       85.18      5.73 o
  12   4   5       17.10       31.78      4.06 o
 -16   5   5        0.72        4.61      2.57 o
 -15   5   5       35.01       46.30      4.82 o
 -14   5   5        7.90       11.66      2.61 o
 -13   5   5        9.22        7.30      1.68 o
 -12   5   5       24.89       24.07      2.93 o
 -11   5   5       32.61       28.40      2.45 o
 -10   5   5      490.67      475.88     10.52 o
  -9   5   5      167.70      165.44      5.75 o
  -8   5   5      279.65      265.61      8.93 o
  -7   5   5       28.18       29.15      2.11 o
  -6   5   5       53.29       45.70      3.22 o
  -5   5   5       24.77       23.39      2.84 o
  -4   5   5        3.59        3.49      1.43 o
  -3   5   5        0.01        1.34      0.91 o
  -2   5   5      148.51      122.34      6.03 o
  -1   5   5       35.21       36.10      4.42 o
   0   5   5       62.51       54.33      7.65 o
   1   5   5       15.09       15.22      1.73 o
   2   5   5        5.97        5.21      2.27 o
   3   5   5       50.26       46.29      3.40 o
   4   5   5       34.77       33.28      3.21 o
   5   5   5        3.54        0.80      1.51 o
   6   5   5       12.59       12.57      2.71 o
   7   5   5       49.90       46.37      4.39 o
   8   5   5       43.69       42.01      4.15 o
   9   5   5        7.24        7.94      2.70 o
  10   5   5        0.01        3.74      2.19 o
  11   5   5        2.73        4.43      2.16 o
  12   5   5       22.21       24.52      3.95 o
 -16   6   5        2.28        5.07      2.42 o
 -15   6   5      147.97      162.60      8.59 o
 -14   6   5       12.22       11.20      2.24 o
 -13   6   5        3.97        2.55      1.39 o
 -12   6   5        1.51        2.78      2.47 o
 -11   6   5       25.52       26.75      2.98 o
 -10   6   5      143.91      127.22      4.96 o
  -9   6   5      466.19      458.96     11.85 o
  -8   6   5        2.21        4.69      1.44 o
  -7   6   5      163.42      145.26      5.55 o
  -6   6   5       14.12       14.33      1.63 o
  -5   6   5       81.93       75.29      3.62 o
  -4   6   5       47.67       43.35      7.06 o
  -3   6   5      629.87      618.74     19.98 o
  -2   6   5      454.02      438.11     27.51 o
  -1   6   5      484.64      414.12     14.74 o
   0   6   5        1.57        7.03      2.74 o
   1   6   5       24.25       23.55      3.44 o
   2   6   5       22.94       25.43      2.60 o
   3   6   5       22.96       22.12      2.28 o
   4   6   5      446.75      453.42     10.04 o
   5   6   5      762.54      763.77     23.63 o
   6   6   5        0.75        5.52      2.45 o
   7   6   5       25.17       24.43      2.89 o
   8   6   5       26.39       22.53      3.29 o
   9   6   5        0.27        1.69      2.09 o
  10   6   5        2.47        7.41      2.50 o
  11   6   5       28.33       31.54      3.88 o
 -15   7   5      140.83      159.43      8.56 o
 -14   7   5        5.43        7.98      2.50 o
 -13   7   5        9.78       13.15      2.13 o
 -12   7   5       23.65       19.79      2.53 o
 -11   7   5      216.23      214.91      7.85 o
 -10   7   5        6.21        7.68      1.41 o
  -9   7   5      322.49      308.98      7.06 o
  -8   7   5        1.45        0.70      1.11 o
  -7   7   5        8.99        5.86      1.41 o
  -6   7   5        0.23        3.19      1.51 o
  -5   7   5      132.72      106.23      6.91 o
  -4   7   5        3.30        6.63      2.59 o
  -3   7   5       87.21       71.25      5.09 o
  -2   7   5       24.51       22.54      2.95 o
  -1   7   5        7.63        7.10      2.20 o
   0   7   5      162.67      142.77     10.08 o
   1   7   5       72.16       69.01      5.37 o
   2   7   5      103.83       96.68      8.03 o
   3   7   5        4.16        5.57      1.99 o
   4   7   5        4.13        7.45      1.48 o
   5   7   5       14.73       16.90      3.30 o
   6   7   5      120.29      123.19      6.74 o
   7   7   5        0.76        0.35      1.57 o
   8   7   5        9.77        9.43      2.57 o
   9   7   5        9.90        5.96      2.40 o
  10   7   5        0.28        3.40      2.47 o
 -14   8   5       22.31       23.13      3.89 o
 -13   8   5       13.91       18.05      2.79 o
 -12   8   5        0.30        1.49      1.93 o
 -11   8   5       17.60       18.32      2.53 o
 -10   8   5        1.80        2.59      1.53 o
  -9   8   5       22.40       21.22      3.14 o
  -8   8   5        1.17        2.69      2.02 o
  -7   8   5      101.19      104.07      6.18 o
  -6   8   5        1.54        4.50      2.16 o
  -5   8   5      152.77      151.81     11.64 o
  -4   8   5      108.72      108.44      5.50 o
  -3   8   5      168.08      166.35      9.31 o
  -2   8   5       28.45       28.66      3.42 o
  -1   8   5        1.31        4.67      1.98 o
   0   8   5      107.79       87.42      7.64 o
   1   8   5       13.50       19.99      3.30 o
   2   8   5        2.23        1.00      2.28 o
   3   8   5      135.74      131.64      6.59 o
   4   8   5        0.47        2.06      3.31 o
   5   8   5      116.09      109.79     10.23 o
   6   8   5      635.10      617.56     52.64 o
   7   8   5       13.71       12.34      2.53 o
   8   8   5        0.01        3.74      2.40 o
   9   8   5        8.02        4.90      2.84 o
  10   8   5        1.53        7.72      3.22 o
 -13   9   5       18.50       24.40      4.54 o
 -12   9   5        1.09        3.02      2.16 o
 -11   9   5       19.80       18.56      3.74 o
 -10   9   5       11.09       13.90      3.36 o
  -9   9   5        0.03        0.34      1.90 o
  -8   9   5      147.18      144.37      7.36 o
  -7   9   5        1.17        0.05      2.00 o
  -6   9   5       19.06       20.96      3.36 o
  -5   9   5        3.49       -0.02      2.16 o
  -4   9   5        0.20        2.56      1.54 o
  -3   9   5       60.68       66.80      4.67 o
  -2   9   5      278.24      255.79     24.92 o
  -1   9   5       72.01       75.34      5.46 o
   0   9   5       94.03       96.31      8.07 o
   1   9   5        1.99        6.84      2.85 o
   2   9   5        0.31        2.15      1.68 o
   3   9   5       34.18       28.39      4.33 o
   4   9   5        0.02        1.57      2.72 o
   5   9   5        2.07        3.99      2.35 o
   6   9   5        0.22        5.55      3.17 o
   7   9   5       30.76       34.06      5.12 o
   8   9   5        3.33        6.40      3.60 o
   9   9   5       21.11       19.19      4.13 o
 -12  10   5       10.03       16.57      4.11 o
 -11  10   5        2.53        5.43      2.74 o
 -10  10   5        3.52        4.29      4.87 o
  -9  10   5       42.26       38.87      4.02 o
  -8  10   5        1.79        4.32      2.16 o
  -7  10   5      208.10      213.03      9.29 o
  -6  10   5        0.41        1.23      2.64 o
  -5  10   5       49.12       50.37      5.42 o
  -4  10   5       69.16       77.53      6.71 o
  -3  10   5      398.92      346.54     22.27 o
  -2  10   5      330.73      293.37     24.20 o
  -1  10   5      819.95      658.86     50.85 o
   0  10   5       28.84       38.75      4.98 o
   1  10   5       24.14       19.21      3.74 o
   2  10   5        1.56        0.15      2.16 o
   3  10   5       11.17       15.55      4.10 o
   4  10   5        0.73        2.25      3.82 o
   5  10   5       10.07       14.10      2.68 o
   6  10   5       86.57       71.57      7.28 o
   7  10   5       93.94       85.63      9.22 o
 -10  11   5        5.39        4.36      2.32 o
  -9  11   5       90.62      100.82      7.02 o
  -8  11   5        2.04        2.45      2.05 o
  -7  11   5       26.72       28.37      3.50 o
  -6  11   5       47.51       60.21      6.13 o
  -5  11   5       92.54       83.79      7.30 o
  -4  11   5       14.45       19.49      3.95 o
  -3  11   5        9.43       10.14      3.81 o
  -2  11   5        4.92        8.56      3.15 o
  -1  11   5       64.59       60.94      5.53 o
   0  11   5       10.54       10.00      4.23 o
   1  11   5        2.74        5.82      2.62 o
   2  11   5        0.39        1.27      2.28 o
   3  11   5        0.55       -1.00      3.06 o
   4  11   5        4.77        3.77      2.20 o
   5  11   5        8.10        8.05      2.90 o
   6  11   5        4.44        3.40      2.51 o
  -8  12   5       32.97       48.54      4.33 o
  -7  12   5      110.29      107.52      6.40 o
  -6  12   5        2.90        4.43      2.60 o
  -5  12   5        6.01        3.78      2.09 o
  -4  12   5       31.50       38.72      4.35 o
  -3  12   5       68.56       63.14      6.05 o
  -2  12   5        5.01        6.60      3.38 o
  -1  12   5        4.00        7.52      2.85 o
   0  12   5       27.65       25.51      3.52 o
   1  12   5       41.64       34.22      4.53 o
   2  12   5        3.27        1.25      2.30 o
   3  12   5       10.74        8.67      5.33 o
   4  12   5       11.17       13.53      3.21 o
  -4  13   5        4.61        8.88      3.62 o
  -3  13   5        6.17        5.33      3.00 o
  -2  13   5        0.01        4.64      2.77 o
  -1  13   5        6.55       13.22      4.06 o
   0  13   5        1.93        1.82      2.90 o
 -15   0   6       47.22       55.89      9.98 o
 -14   0   6       36.12       42.92      8.98 o
 -13   0   6        0.45        4.99      3.99 o
 -12   0   6       58.63       62.88      9.98 o
 -11   0   6        2.59       -1.00      4.49 o
 -10   0   6      370.70      375.55     16.76 o
  -9   0   6       72.50       81.44      7.67 o
  -8   0   6      893.09      897.55     26.29 o
  -7   0   6       18.90       18.54      4.23 o
  -6   0   6       18.73       16.24      3.36 o
  -5   0   6       16.96       19.14      2.79 o
  -4   0   6       86.67       87.63      5.88 o
  -3   0   6       92.34       76.17      7.09 o
  -2   0   6      649.44      643.35     19.00 o
  -1   0   6       31.42       40.47      4.91 o
   0   0   6        4.26        4.91      3.04 o
   1   0   6        8.17        3.99      2.82 o
   2   0   6        0.80        2.28      2.46 o
   3   0   6       43.07       48.91      5.12 o
   4   0   6       51.27       43.82      5.97 o
   5   0   6        3.13        7.98      3.32 o
   6   0   6       67.23       66.87     11.98 o
   7   0   6      317.72      306.41     23.95 o
   8   0   6       16.13        9.98      5.99 o
   9   0   6       23.33       15.97      6.99 o
  10   0   6        2.72        4.99      4.99 o
 -15   1   6       12.06       19.96      4.79 o
 -14   1   6       35.10       29.39      5.26 o
 -13   1   6       28.28       34.81      5.97 o
 -12   1   6       63.53       61.58      7.06 o
 -11   1   6      174.04      167.14     10.01 o
 -10   1   6       81.93       71.44      5.06 o
  -9   1   6        7.45        8.38      2.45 o
  -8   1   6       55.35       53.90      4.30 o
  -7   1   6        1.26        2.40      1.45 o
  -6   1   6        7.31        7.13      1.88 o
  -5   1   6        0.06       -0.56      1.36 o
  -4   1   6        5.26        7.53      1.46 o
  -3   1   6      115.44      113.24      5.04 o
  -2   1   6       95.90      103.46      5.41 o
  -1   1   6       38.86       33.95      3.11 o
   0   1   6       61.48       70.53      4.54 o
   1   1   6       25.42       28.85      3.02 o
   2   1   6      151.68      163.37      6.58 o
   3   1   6        4.52        3.11      1.81 o
   4   1   6       59.08       61.52      4.72 o
   5   1   6        2.08        2.29      2.13 o
   6   1   6       10.53        9.48      4.23 o
   7   1   6       11.61        3.99      3.99 o
   8   1   6       10.52        5.53      3.49 o
   9   1   6        3.91        9.89      3.83 o
  10   1   6       55.98       49.46      7.98 o
 -15   2   6       12.14       16.90      5.26 o
 -14   2   6        8.39        7.53      4.99 o
 -13   2   6        4.77        3.49      2.82 o
 -12   2   6       28.53       26.10      4.67 o
 -11   2   6      144.21      148.66      7.67 o
 -10   2   6      152.93      153.94      7.67 o
  -9   2   6      278.28      289.76      9.56 o
  -8   2   6        2.28        1.90      1.70 o
  -7   2   6        2.05        0.53      1.51 o
  -6   2   6       13.41       12.02      2.08 o
  -5   2   6        0.18        1.48      1.22 o
  -4   2   6       25.43       25.30      3.66 o
  -3   2   6      109.53      104.42      4.71 o
  -2   2   6       52.47       56.72      3.57 o
  -1   2   6       37.91       29.49      3.04 o
   0   2   6       30.85       31.38      3.21 o
   1   2   6        6.84        5.04      1.61 o
   2   2   6        6.63        7.55      2.07 o
   3   2   6       14.59       21.81      2.75 o
   4   2   6      397.63      447.12     16.57 o
   5   2   6      253.21      275.23     16.88 o
   6   2   6       13.33       14.85      3.83 o
   7   2   6       29.68       25.38      4.20 o
   8   2   6        4.39        4.06      2.46 o
   9   2   6        0.00        3.42      4.37 o
 -15   3   6        4.48        5.99      3.23 o
 -14   3   6        7.40        2.71      2.46 o
 -13   3   6        0.03       -2.03      3.60 o
 -12   3   6       20.88       11.97      3.89 o
 -11   3   6       20.23       18.13      3.61 o
 -10   3   6      955.09     1006.05     22.01 o
  -9   3   6       20.83       31.66      3.40 o
  -8   3   6      100.01      105.39      5.59 o
  -7   3   6       81.16       86.42      4.73 o
  -6   3   6        0.91        1.69      1.67 o
  -5   3   6        8.80        7.67      1.77 o
  -4   3   6       33.87       32.48      2.97 o
  -3   3   6      140.22      142.52      6.24 o
  -2   3   6        4.29        7.96      2.20 o
  -1   3   6       19.23       18.22      1.90 o
   0   3   6        0.15        1.26      1.57 o
   1   3   6        1.29        1.86      1.75 o
   2   3   6       23.53       28.52      3.45 o
   3   3   6       43.77       44.01      3.99 o
   4   3   6        6.76        6.36      3.17 o
   5   3   6        0.05        1.30      1.98 o
   6   3   6       38.12       28.27      5.65 o
   7   3   6        0.06        7.46      3.64 o
   8   3   6       16.88       17.96      3.81 o
   9   3   6        8.85        7.87      3.04 o
 -14   4   6       52.42       61.14      5.54 o
 -13   4   6        1.07       -2.00      3.03 o
 -12   4   6      103.30       91.31      5.49 o
 -11   4   6       15.32       13.65      4.02 o
 -10   4   6      231.75      248.54      8.94 o
  -9   4   6       68.07       64.22      4.50 o
  -8   4   6      245.85      228.74      8.24 o
  -7   4   6       23.25       21.38      2.83 o
  -6   4   6        0.64        0.19      1.83 o
  -5   4   6       18.91       22.43      2.67 o
  -4   4   6        0.15        4.43      1.88 o
  -3   4   6       17.80       22.91      2.93 o
  -2   4   6      741.01      738.32     17.24 o
  -1   4   6       62.82       91.24      6.82 o
   0   4   6        4.05        1.84      1.96 o
   1   4   6        2.09        3.22      2.17 o
   2   4   6        5.69        5.79      2.35 o
   3   4   6      186.32      196.19      7.93 o
   4   4   6       73.72       68.55      4.77 o
   5   4   6        0.48       -1.12      3.97 o
   6   4   6        0.87        1.53      3.87 o
   7   4   6       60.72       55.79     13.97 o
   8   4   6        2.33       -0.93      2.46 o
   9   4   6        1.40        3.38      2.64 o
 -14   5   6       24.45       28.72      3.59 o
 -13   5   6       33.06       28.69      3.27 o
 -12   5   6       39.06       35.31      3.67 o
 -11   5   6      418.98      422.09     11.82 o
 -10   5   6      177.38      188.73      8.84 o
  -9   5   6        8.48       10.65      2.10 o
  -8   5   6      197.23      190.16     10.33 o
  -7   5   6       25.25       22.85      3.44 o
  -6   5   6       20.20       17.12      2.79 o
  -5   5   6        0.14       -3.15      2.64 o
  -4   5   6        0.05       -0.28      2.16 o
  -3   5   6        3.18        6.34      3.07 o
  -2   5   6      246.45      248.19     13.49 o
  -1   5   6        0.40        5.24      3.23 o
   0   5   6      177.39      196.47      8.28 o
   1   5   6       25.82       34.35      3.73 o
   2   5   6      318.28      344.49     13.19 o
   3   5   6       25.11       33.03      3.52 o
   4   5   6       17.81       23.89      4.78 o
   5   5   6       36.83       38.67      5.19 o
   6   5   6       13.14       11.60      2.85 o
   7   5   6       70.24       65.90      6.48 o
   8   5   6        9.73       13.70      2.87 o
 -13   6   6        4.89        7.52      2.66 o
 -12   6   6       21.43       21.39      3.52 o
 -11   6   6      244.87      263.75     17.29 o
 -10   6   6      514.65      539.01     16.24 o
  -9   6   6     1064.71     1113.02     28.52 o
  -8   6   6        0.29        0.06      2.27 o
  -7   6   6       73.86       77.33      5.19 o
  -6   6   6       23.95       21.80      2.92 o
  -5   6   6        0.35        5.58      2.47 o
  -4   6   6       96.08       96.55      7.59 o
  -3   6   6      106.95       84.98     10.86 o
  -2   6   6       25.66       22.47      4.20 o
  -1   6   6      139.78      111.19      7.10 o
   0   6   6       60.56       66.72      4.96 o
   1   6   6       44.05       45.06      3.79 o
   2   6   6       73.00       68.36      4.61 o
   3   6   6       13.43       32.42      4.74 o
   4   6   6     1368.16     1340.35     66.41 o
   5   6   6     1054.97     1075.94     73.76 o
   6   6   6       17.67       24.88      3.86 o
   7   6   6      160.24      157.33     10.37 o
 -12   7   6        1.56        5.17      2.57 o
 -11   7   6       57.66       63.51      5.96 o
 -10   7   6      487.81      506.01     19.16 o
  -9   7   6      364.06      376.48     11.91 o
  -8   7   6      208.01      215.95      8.79 o
  -7   7   6      100.88      104.79      8.98 o
  -6   7   6        4.75        6.79      3.51 o
  -5   7   6        8.73        7.18      2.78 o
  -4   7   6       17.27       18.58      2.76 o
  -3   7   6       23.66       17.47      2.84 o
  -2   7   6       11.46       13.03      2.74 o
  -1   7   6       21.52       29.41      4.05 o
   0   7   6       12.81       14.22      3.75 o
   1   7   6       22.91       26.30      3.25 o
   2   7   6       24.87       29.67      3.42 o
   3   7   6       70.57       63.31      5.33 o
   4   7   6       20.93       20.73      3.21 o
   5   7   6       24.40       29.11      3.94 o
   6   7   6       29.99       30.92      3.84 o
 -11   8   6        7.32       11.24      3.21 o
 -10   8   6       84.26       96.24      8.36 o
  -9   8   6       20.76       19.89      5.35 o
  -8   8   6        1.49        8.40      3.17 o
  -7   8   6       60.92       59.68      5.27 o
  -6   8   6       30.29       28.18      4.76 o
  -5   8   6        6.42        8.07      2.85 o
  -4   8   6       18.30       19.59      3.81 o
  -3   8   6       19.24       19.74      3.02 o
  -2   8   6      231.94      182.27     13.36 o
  -1   8   6       16.88       15.60      3.10 o
   0   8   6       15.23        7.17      4.56 o
   1   8   6        0.63        3.19      1.71 o
   2   8   6        2.19        6.97      5.19 o
   3   8   6      317.97      286.07     26.49 o
   4   8   6      116.14      113.37      7.53 o
   5   8   6        7.61        4.49      2.57 o
  -9   9   6      108.67      125.15      9.83 o
  -8   9   6        8.31        6.40      2.71 o
  -7   9   6        1.07        1.52      2.16 o
  -6   9   6        6.32        5.69      2.50 o
  -5   9   6        5.06        6.06      2.57 o
  -4   9   6       11.43       10.05      3.28 o
  -3   9   6        6.79       10.98      3.46 o
  -2   9   6       32.13       23.60      3.65 o
  -1   9   6        9.39        9.70      2.42 o
   0   9   6        0.47        2.83      2.20 o
   1   9   6       38.50       35.18      4.97 o
   2   9   6       87.69       71.06      7.81 o
   3   9   6        1.52        4.65      3.03 o
   4   9   6        1.16        2.79      2.93 o
  -7  10   6       95.15       96.81      7.31 o
  -6  10   6        5.14        6.25      5.94 o
  -5  10   6        0.90        0.21      2.46 o
  -4  10   6        1.31       10.51      3.40 o
  -3  10   6       14.93       18.96      4.11 o
  -2  10   6       39.67       44.22      5.72 o
  -1  10   6        0.04        0.90      3.36 o
   0  10   6        0.32       -0.64      2.91 o
   1  10   6        9.13       15.97      3.83 o
   2  10   6       55.80       46.82      5.83 o
 -11   1   7        0.03       -2.04      2.45 o
 -10   1   7      205.78      217.81      8.37 o
  -9   1   7       15.94       18.24      2.88 o
  -8   1   7      109.56      126.04      6.22 o
  -7   1   7       81.10       90.22      4.64 o
  -6   1   7        5.21        9.17      1.80 o
  -5   1   7      101.17      111.04      5.09 o
  -4   1   7      106.30      109.28      5.14 o
  -3   1   7       83.66       80.18      4.36 o
  -2   1   7        0.59        3.56      2.00 o
  -1   1   7        0.46        2.70      1.90 o
   0   1   7        8.90        8.00      2.24 o
   1   1   7        1.74        4.26      2.21 o
   2   1   7        0.02        2.98      2.07 o
   3   1   7        1.05        5.99      2.38 o
   4   1   7        1.34       10.97      3.30 o
 -11   2   7       10.72       11.93      2.90 o
 -10   2   7       91.42      101.80      6.25 o
  -9   2   7      128.60      140.55      7.21 o
  -8   2   7       72.02       79.71      5.01 o
  -7   2   7        0.11        2.44      2.37 o
  -6   2   7        1.17        1.14      1.83 o
  -5   2   7       71.22       90.97      4.65 o
  -4   2   7      450.12      487.42     10.56 o
  -3   2   7      177.57      171.19      6.90 o
  -2   2   7        4.04       12.35      2.76 o
  -1   2   7      437.18      420.08     12.94 o
   0   2   7        3.77       11.13      2.90 o
   1   2   7        3.16        2.47      2.18 o
   2   2   7       14.82       19.57      2.93 o
   3   2   7        0.13       11.61      2.78 o
   4   2   7      414.08      522.81     18.64 o
 -10   3   7       11.89       11.79      3.54 o
  -9   3   7      123.80      129.82      8.33 o
  -8   3   7       33.86       41.83      4.95 o
  -7   3   7        2.90        2.68      2.32 o
  -6   3   7        0.48        0.61      2.07 o
  -5   3   7      141.01      143.98      7.00 o
  -4   3   7       17.79       23.97      3.38 o
  -3   3   7       55.23       37.10      3.79 o
  -2   3   7        0.01        5.55      2.07 o
  -1   3   7       36.55       54.69      4.26 o
   0   3   7        6.33        8.69      2.47 o
   1   3   7       21.11       34.55      3.91 o
   2   3   7       14.47       12.08      2.88 o
   3   3   7       23.51       23.44      3.34 o
   4   3   7        0.93        3.26      5.11 o
 -10   4   7      265.82      284.24     12.40 o
  -9   4   7       61.66       67.87      6.32 o
  -8   4   7      294.41      326.31     13.33 o
  -7   4   7        0.01        1.36      2.71 o
  -6   4   7        6.30        3.39      2.35 o
  -5   4   7        7.61        5.95      2.70 o
  -4   4   7       16.89       26.55      3.61 o
  -3   4   7       68.37       95.53      5.83 o
  -2   4   7        1.08        8.60      2.27 o
  -1   4   7       34.45       34.63      4.01 o
   0   4   7        0.24        0.77      2.02 o
   1   4   7        5.75        6.27      2.18 o
   2   4   7        2.60        1.54      3.44 o
   3   4   7       19.54       22.93      4.05 o
  -9   5   7        1.32        9.81      3.01 o
  -8   5   7        0.02       -0.69      3.03 o
  -7   5   7       38.83       29.28      4.35 o
  -6   5   7        8.25        5.74      3.31 o
  -5   5   7       16.36       12.79      3.03 o
  -4   5   7       47.50       48.39      6.29 o
  -3   5   7       43.11       46.08      5.06 o
  -2   5   7       34.81       37.16      4.15 o
  -1   5   7       22.76       24.18      3.72 o
   0   5   7        0.04       -0.10      2.24 o
   1   5   7        0.14        2.20      2.30 o
   2   5   7       12.50       13.89      3.19 o
  -7   6   7        2.71       10.00      2.89 o
  -6   6   7        0.13        1.06      2.23 o
  -5   6   7        8.86       11.30      3.00 o
  -4   6   7       42.87       44.65      5.70 o
  -3   6   7        0.26        3.56      2.90 o
  -2   6   7       12.60       15.86      3.75 o
  -1   6   7        3.67        1.50      1.96 o
   0   6   7       13.98       12.47      2.75 o
 
